# Supplementary material for: Metabolic interplay between Proteus mirabilis and Enterococcus faecalis facilitates polymicrobial biofilm formation and invasive disease
Source: bioRxiv. 2024 Jun 4:2023.03.17.533237. Originally published 2023 Mar 18. Preprint. [Version 3] doi: 10.1101/2023.03.17.533237 (PMC10055233; doi:10.1101/2023.03.17.533237)
Supplement: Supplement 2 [file media-2.xlsx]

## Sheet: Index
Data sheet name	Description
ProteinQuan_Raw	Raw quantification results
ProteinQuan_Pep%&Int%	Number of peptides per protein and protein intensity percentages
ProteinQuan_Afteradj_PM	Protein quantification results after adjustment - PM proteins
ProteinQuan_Afteradj_EF	Protein quantification results after adjustment - EF proteins

## Sheet: ProteinQuan_Raw
Protein AC	Protein name	Species	Molecular Weight	Peptide #	SpC_PM1	SpC_PM2	SpC_EF1	SpC_EF2	SpC_PMEF1	SpC_PMEF2	MS1TIC_Log2_PM1	MS1TIC_Log2_PM2	MS1TIC_Log2_EF1	MS1TIC_Log2_EF2	MS1TIC_Log2_PMEF1	MS1TIC_Log2_PMEF2	MS1TIC_PM1	MS1TIC_PM2	MS1TIC_EF1	MS1TIC_EF2	MS1TIC_PMEF1	MS1TIC_PMEF2
WP_004247686.1	MULTISPECIES: porin OmpA [Proteus]	Proteus	39 kDa	20	154.8	159.25	5.2935	4.4784	140.33	130.76	36.8038	36.7256	32.5914	32.4872	34.721	34.8349	1.19966e+11	1.13637e+11	6.47111e+09	6.02016e+09	2.83184e+10	3.06443e+10
WP_004245716.1	MULTISPECIES: chaperonin GroEL [Proteus]	Proteus	58 kDa	20	149.87	141.77	1.0587	2.2392	119.33	113.01	35.6873	35.4099	32.2461	32.2267	33.5879	33.5596	5.53276e+10	4.56502e+10	5.09384e+09	5.02569e+09	1.29116e+10	1.26606e+10
WP_012368509.1	MULTISPECIES: elongation factor G [Proteus]	Proteus	78 kDa	26	112.4	105.84	2.1174	2.2392	85.914	89.664	34.1809	34.216	30.1822	30.067	32.0196	32.3416	1.94746e+10	1.99549e+10	1.21827e+09	1.12476e+09	4.35367e+09	5.44241e+09
WP_004244080.1	MULTISPECIES: pyruvate dehydrogenase (acetyl-transferring), homodimeric type [Proteus]	Proteus	100 kDa	29	96.629	88.362			65.867	85.928	33.202	33.1618	32.0933	31.7268	31.2202	31.4636	9.88092e+09	9.60961e+09	4.5818e+09	3.55399e+09	2.50153e+09	2.96141e+09
WP_004244758.1	MULTISPECIES: ATP-dependent chaperone ClpB [Proteus]	Proteus	96 kDa	28	78.881	83.507	11.646	14.555	67.777	70.05	32.9705	32.8346	30.4582	30.683	30.765	30.988	8.41611e+09	7.65952e+09	1.47513e+09	1.72389e+09	1.82467e+09	2.12967e+09
WP_004245720.1	MULTISPECIES: aspartate ammonia-lyase [Proteus]	Proteus	52 kDa	16	81.839	83.507	1.0587	1.1196	78.277	74.72	34.5857	34.521	32.1884	32.1239	32.5994	32.7734	2.57828e+10	2.46525e+10	4.89395e+09	4.68006e+09	6.50718e+09	7.34121e+09
WP_004247314.1	MULTISPECIES: phosphoglycerate kinase [Proteus]	Proteus	41 kDa	22	81.839	86.42	1.0587	1.1196	71.595	77.522	34.8959	34.8495	31.0914	31.0406	32.6032	32.8927	3.1968e+10	3.09561e+10	2.28787e+09	2.20885e+09	6.52438e+09	7.97439e+09
WP_004246589.1	MULTISPECIES: F0F1 ATP synthase subunit beta [Proteus]	Proteus	50 kDa	18	81.839	76.71	6.3522	6.7176	60.14	65.38	33.1811	33.211	29.4138	29.521	31.1502	31.3604	9.73885e+09	9.94264e+09	7.152e+08	7.70394e+08	2.38318e+09	2.75693e+09
WP_004246592.1	MULTISPECIES: F0F1 ATP synthase subunit alpha [Proteus]	Proteus	56 kDa	20	69.021	74.768	4.2348	2.2392	59.185	56.974	33.3916	33.4029	30.4362	30.1073	31.4727	31.5634	1.12688e+10	1.13574e+10	1.45285e+09	1.15667e+09	2.98011e+09	3.17344e+09
WP_004243246.1	MULTISPECIES: bifunctional acetaldehyde-CoA/alcohol dehydrogenase [Proteus]	Proteus	96 kDa	25	73.951	69.913	1.0587		43.912	52.304	33.1768	33.1438	31.2649	30.6426	30.9501	31.1438	9.7097e+09	9.49008e+09	2.58029e+09	1.67624e+09	2.07448e+09	2.37264e+09
WP_004242621.1	MULTISPECIES: bifunctional UDP-4-amino-4-deoxy-L-arabinose formyltransferase/UDP-glucuronic acid oxidase ArnA [Proteus]	Proteus	74 kDa	30	66.063	71.855			40.093	54.172	32.1585	32.0879	29.299	29.6606	29.7927	30.1232	4.79385e+09	4.56478e+09	6.60492e+08	8.48638e+08	9.30026e+08	1.16944e+09
WP_004244279.1	MULTISPECIES: molecular chaperone HtpG [Proteus]	Proteus	72 kDa	18	73.951	68.942			36.275	51.37	32.0935	31.9215	29.9872	29.85	29.9049	30.0536	4.58241e+09	4.06762e+09	1.06426e+09	9.67739e+08	1.00521e+09	1.11438e+09
WP_004245089.1	MULTISPECIES: trigger factor [Proteus]	Proteus	49 kDa	21	63.105	66.029			48.685	52.304	32.784	32.7667	30.6908	30.5117	30.5352	30.8564	7.39563e+09	7.30717e+09	1.73325e+09	1.53084e+09	1.55599e+09	1.94408e+09
WP_004248382.1	MULTISPECIES: catalase [Proteus]	Proteus	56 kDa	17	66.063	63.116			43.912	50.436	33.2398	33.3712	29.469	29.5047	30.5966	31.1729	1.01432e+10	1.11106e+10	7.43103e+08	7.61705e+08	1.62368e+09	2.42096e+09
WP_004248459.1	MULTISPECIES: autonomous glycyl radical cofactor GrcA [Proteus]	Proteus	14 kDa	7	61.133	62.145			39.139	44.832	32.8167	32.759	29.7259	29.5486	30.5292	30.9029	7.56514e+09	7.26861e+09	8.87925e+08	7.85259e+08	1.5496e+09	2.0077e+09
WP_004243799.1	MULTISPECIES: phosphoenolpyruvate-protein phosphotransferase PtsI [Proteus]	Proteus	64 kDa	20	49.3	64.087	1.0587	1.1196	38.184	42.964	33.2877	33.2314	30.2051	29.9357	30.6444	31.119	1.04855e+10	1.00847e+10	1.2378e+09	1.02692e+09	1.67841e+09	2.33208e+09
WP_004243150.1	MULTISPECIES: glutamate decarboxylase [Proteus]	Proteus	52 kDa	14	50.286	55.348	1.0587		42.002	46.7	32.0817	32.1941	29.9735	29.0357	29.7959	30.2304	4.54534e+09	4.91333e+09	1.05418e+09	5.50313e+08	9.32083e+08	1.25964e+09
WP_004244955.1	MULTISPECIES: transketolase [Proteus]	Proteus	73 kDa	17	57.188	51.464		1.1196	43.912	41.096	32.0333	31.9852	30.3312	30.0108	29.9586	30.1668	4.39525e+09	4.2512e+09	1.35083e+09	1.08183e+09	1.04338e+09	1.20535e+09
WP_004249629.1	MULTISPECIES: adenylosuccinate synthase [Proteus]	Proteus	47 kDa	20	50.286	56.319	2.1174	2.2392	35.32	42.03	32.2442	32.3343	30.3189	30.2355	29.7736	30.1166	5.08696e+09	5.41509e+09	1.3394e+09	1.26415e+09	9.17824e+08	1.16409e+09
WP_004248961.1	MULTISPECIES: transaldolase [Proteus]	Proteus	35 kDa	14	48.314	52.435			42.002	43.898	32.9053	32.8342	30.3475	30.0754	30.7646	30.8819	8.04427e+09	7.65727e+09	1.3662e+09	1.13134e+09	1.82415e+09	1.97871e+09
WP_004248422.1	MULTISPECIES: cysteine synthase A [Proteus]	Proteus	34 kDa	13	46.342	50.492	1.0587		34.366	39.228	32.7202	32.8295	28.9055	28.4208	30.3412	30.7148	7.07566e+09	7.63241e+09	5.02836e+08	3.59358e+08	1.36027e+09	1.76232e+09
WP_004244418.1	MULTISPECIES: 2-oxoglutarate dehydrogenase E1 component [Proteus]	Proteus	105 kDa	23	44.37	49.521			41.048	36.426	31.3479	31.5528	30.6374	30.7239	29.3325	29.5915	2.73307e+09	3.1502e+09	1.67024e+09	1.77341e+09	6.76039e+08	8.08947e+08
WP_004244067.1	MULTISPECIES: bifunctional aconitate hydratase 2/2-methylisocitrate dehydratase [Proteus]	Proteus	94 kDa	20	50.286	46.608			36.275	37.36	31.5481	31.6914	29.3895	29.0877	29.6538	29.8165	3.14005e+09	3.46777e+09	7.03288e+08	5.7051e+08	8.44678e+08	9.45524e+08
WP_004248168.1	MULTISPECIES: pyruvate kinase PykF [Proteus]	Proteus	51 kDa	18	42.398	44.666	1.0587		36.275	38.294	32.4049	32.3151	31.5362	31.7939	29.8304	30.1657	5.68655e+09	5.34325e+09	3.11411e+09	3.72331e+09	9.54649e+08	1.20443e+09
WP_004247120.1	MULTISPECIES: NADP-dependent isocitrate dehydrogenase [Proteus]	Proteus	46 kDa	11	38.454	41.753	1.0587		41.048	40.162	32.4972	32.3451	30.1946	29.8426	30.5974	30.5094	6.06215e+09	5.45578e+09	1.22881e+09	9.62766e+08	1.62455e+09	1.52845e+09
WP_004244519.1	MULTISPECIES: NADP-dependent phosphogluconate dehydrogenase [Proteus]	Proteus	52 kDa	16	34.51	41.753	12.704	13.435	26.729	28.954	30.7647	30.6902	28.7337	29.2742	28.6374	28.8509	1.82435e+09	1.7325e+09	4.4637e+08	6.49253e+08	4.17552e+08	4.84153e+08
WP_012367670.1	MULTISPECIES: peptidoglycan-associated lipoprotein Pal [Proteus]	Proteus	18 kDa	5	37.468	39.811	1.0587		36.275	35.492	33.5819	33.6176	32.6043	33.0645	31.4064	31.603	1.28576e+10	1.318e+10	6.52961e+09	8.98284e+09	2.84628e+09	3.26176e+09
WP_004244420.1	MULTISPECIES: ADP-forming succinate--CoA ligase subunit beta [Proteus]	Proteus	42 kDa	12	36.482	36.898			38.184	36.426	31.1641	31.2659	30.6355	30.2068	29.6081	29.7111	2.40618e+09	2.58212e+09	1.66803e+09	1.23925e+09	8.18338e+08	8.78868e+08
WP_004244571.1	MULTISPECIES: serine--tRNA ligase [Proteus]	Proteus	49 kDa	14	39.44	37.869			30.547	34.558	31.5156	31.5931	31.0112	30.8954	29.1486	29.5713	3.07006e+09	3.23944e+09	2.16428e+09	1.99736e+09	5.95106e+08	7.97735e+08
WP_004249265.1	MULTISPECIES: co-chaperone GroES [Proteus]	Proteus	10 kDa	3	41.412	31.072	1.0587	1.1196	36.275	26.152	32.8247	32.3931	32.4806	32.6008	30.797	30.5616	7.60721e+09	5.64024e+09	5.99298e+09	6.51377e+09	1.86567e+09	1.58473e+09
WP_004246256.1	MULTISPECIES: malate dehydrogenase [Proteus]	Proteus	33 kDa	13	33.524	36.898	1.0587	1.1196	28.638	28.954	32.6405	32.4897	31.3339	32.1261	30.7686	30.6489	6.69524e+09	6.03068e+09	2.70678e+09	4.68739e+09	1.82924e+09	1.68363e+09
WP_004244496.1	MULTISPECIES: DNA starvation/stationary phase protection protein Dps [Proteus]	Proteus	19 kDa	5	34.51	33.014	2.1174	1.1196	30.547	27.086	34.115	33.6764	28.5982	28.7877	31.7016	31.6515	1.86058e+10	1.37279e+10	4.06371e+08	4.63419e+08	3.49254e+09	3.37321e+09
WP_004244779.1	MULTISPECIES: alanine--tRNA ligase [Proteus]	Proteus	97 kDa	21	35.496	34.956	2.1174	1.1196	25.774	27.086	30.6242	30.4447	31.0448	30.9812	28.5634	28.5967	1.65496e+09	1.46138e+09	2.21515e+09	2.11964e+09	3.96677e+08	4.05931e+08
WP_004246283.1	MULTISPECIES: 30S ribosomal protein S6 [Proteus]	Proteus	15 kDa	6	27.608	30.101			28.638	33.624	31.7015	31.5191	30.7691	30.6899	29.9347	29.7669	3.49235e+09	3.07742e+09	1.82989e+09	1.73214e+09	1.0262e+09	9.13535e+08
WP_004247439.1	MULTISPECIES: leucine--tRNA ligase [Proteus]	Proteus	98 kDa	21	29.58	31.072			25.774	29.888	30.5808	30.5024	28.1743	28.3975	28.3537	28.5969	1.60601e+09	1.52105e+09	3.02902e+08	3.53587e+08	3.4301e+08	4.06e+08
WP_004244521.1	MULTISPECIES: L-threonine dehydrogenase [Proteus]	Proteus	40 kDa	11	33.524	30.101		1.1196	25.774	26.152	32.4552	32.406	29.7212	29.8835	30.2274	30.4739	5.88833e+09	5.69105e+09	8.85031e+08	9.90471e+08	1.25704e+09	1.49128e+09
WP_004245475.1	MULTISPECIES: 30S ribosomal protein S2 [Proteus]	Proteus	27 kDa	10	27.608	31.072	1.0587		25.774	29.888	32.0317	31.9479	29.6333	29.528	29.8107	30.0131	4.39043e+09	4.14273e+09	8.32762e+08	7.74132e+08	9.41718e+08	1.08354e+09
WP_004246237.1	MULTISPECIES: translation initiation factor IF-2 [Proteus]	Proteus	101 kDa	23	34.51	33.014			18.137	29.888	30.6605	30.6469	29.1093	29.2127	28.5892	28.8507	1.69722e+09	1.6813e+09	5.79143e+08	6.2214e+08	4.03829e+08	4.84095e+08
WP_004249716.1	MULTISPECIES: triose-phosphate isomerase [Proteus]	Proteus	27 kDa	8	38.454	30.101			16.228	29.888	31.1264	31.0401	30.143	30.4473	28.4066	28.9213	2.3441e+09	2.20801e+09	1.18558e+09	1.46407e+09	3.55817e+08	5.0836e+08
WP_004244952.1	MULTISPECIES: class II fructose-bisphosphate aldolase [Proteus]	Proteus	39 kDa	10	31.552	30.101	1.0587	4.4784	20.047	27.086	33.0513	33.138	28.1049	28.4371	30.187	30.9109	8.90064e+09	9.45245e+09	2.8868e+08	3.63439e+08	1.2223e+09	2.01893e+09
WP_004248215.1	MULTISPECIES: oligopeptide ABC transporter substrate-binding protein OppA [Proteus]	Proteus	62 kDa	21	33.524	33.985			15.274	29.888	31.6173	31.6516	29.7479	29.8876	29.315	29.6812	3.2942e+09	3.37339e+09	9.01609e+08	9.93254e+08	6.67879e+08	8.60861e+08
WP_004243002.1	MULTISPECIES: class II fumarate hydratase [Proteus]	Proteus	50 kDa	10	24.65	29.13			31.502	26.152	31.0201	30.8791	30.7244	31.0618	29.3373	29.2148	2.17765e+09	1.97486e+09	1.77409e+09	2.2414e+09	6.78266e+08	6.23075e+08
WP_004246662.1	MULTISPECIES: NADP-specific glutamate dehydrogenase [Proteus]	Proteus	48 kDa	10	29.58	33.985			19.092	28.954	30.3839	30.4229	25.6032	26.0213	27.9607	28.3099	1.40111e+09	1.43945e+09	5.09717e+07	6.81048e+07	2.61217e+08	3.32757e+08
WP_004243249.1	MULTISPECIES: DNA-binding transcriptional regulator H-NS [Proteus]	Proteus	15 kDa	8	34.51	36.898		1.1196	16.228	22.416	31.9453	31.8342	29.7571	29.6783	29.5155	29.6232	4.13516e+09	3.82878e+09	9.07389e+08	8.59102e+08	7.67434e+08	8.2696e+08
WP_012367443.1	MULTISPECIES: carbamoyl-phosphate synthase large subunit [Proteus]	Proteus	118 kDa	25	26.622	25.246	1.0587	1.1196	23.865	30.822	30.5021	30.5268	29.8114	29.7446	28.8006	29.0907	1.52066e+09	1.54696e+09	9.4216e+08	8.99508e+08	4.67572e+08	5.71717e+08
WP_012367734.1	MULTISPECIES: aspartate/tyrosine/aromatic aminotransferase [Proteus]	Proteus	44 kDa	11	28.594	28.159		1.1196	24.82	25.218	32.3373	32.2619	30.2916	29.9463	30.3195	30.3396	5.42632e+09	5.15001e+09	1.31429e+09	1.03451e+09	1.33996e+09	1.35868e+09
WP_004243203.1	MULTISPECIES: universal stress protein [Proteus]	Proteus	16 kDa	5	23.664	21.362	1.0587		31.502	28.954	30.9105	30.7295	28.376	28.4024	28.6159	28.7965	2.01826e+09	1.78031e+09	3.48358e+08	3.54781e+08	4.11383e+08	4.6623e+08
WP_004244077.1	MULTISPECIES: dihydrolipoyl dehydrogenase [Proteus]	Proteus	51 kDa	14	33.524	29.13			18.137	26.152	31.0692	30.9776	28.9497	28.8666	28.6852	29.1141	2.25296e+09	2.11436e+09	5.18488e+08	4.89463e+08	4.31638e+08	5.81058e+08
WP_004249909.1	MULTISPECIES: nucleotide sugar dehydrogenase [Proteus]	Proteus	44 kDa	12	28.594	27.188	1.0587	1.1196	20.047	28.02	30.5124	30.5187	28.3735	28.8914	28.328	28.6289	1.53156e+09	1.5383e+09	3.47762e+08	4.97932e+08	3.36968e+08	4.15109e+08
WP_012367446.1	MULTISPECIES: 2,5-didehydrogluconate reductase DkgA [Proteus]	Proteus	31 kDa	10	34.51	29.13	1.0587		18.137	22.416	31.0638	30.9891	31.2571	31.1872	29.0549	29.2355	2.24462e+09	2.13128e+09	2.56648e+09	2.44507e+09	5.57694e+08	6.32047e+08
WP_012367840.1	MULTISPECIES: acetolactate synthase AlsS [Proteus]	Proteus	61 kDa	12	30.566	33.985			14.319	25.218	30.7511	31.1268	28.0261	27.8127	27.9916	29.101	1.80717e+09	2.34478e+09	2.73332e+08	2.35757e+08	2.6688e+08	5.75804e+08
WP_004244443.1	MULTISPECIES: 2,3-diphosphoglycerate-dependent phosphoglycerate mutase [Proteus]	Proteus	28 kDa	9	28.594	30.101	2.1174	1.1196	19.092	22.416	32.1786	32.2086	29.8042	28.6321	29.5829	29.9902	4.86088e+09	4.96315e+09	9.37458e+08	4.16017e+08	8.04147e+08	1.06645e+09
WP_012368126.1	MULTISPECIES: alpha-2-macroglobulin family protein [Proteus]	Proteus	190 kDa	20	31.552	29.13		1.1196	21.956	19.614	28.9434	28.929	27.9486	27.4592	26.8888	27.1003	5.16218e+08	5.111e+08	2.59039e+08	1.84523e+08	1.24259e+08	1.43882e+08
WP_004248950.1	MULTISPECIES: energy-dependent translational throttle protein EttA [Proteus]	Proteus	62 kDa	12	25.636	31.072			22.91	23.35	30.93	31.0132	31.1385	31.1169	28.8851	29.0521	2.04571e+09	2.16716e+09	2.36389e+09	2.32868e+09	4.95769e+08	5.56618e+08
WP_004243453.1	MULTISPECIES: class I fructose-bisphosphate aldolase [Proteus]	Proteus	38 kDa	10	27.608	26.217			21.956	26.152	31.9035	31.9564	30.9408	30.6295	30.0883	30.0994	4.01701e+09	4.1672e+09	2.06111e+09	1.66116e+09	1.14149e+09	1.15029e+09
WP_004244769.1	MULTISPECIES: 50S ribosomal protein L19 [Proteus]	Proteus	13 kDa	4	29.58	25.246			21.001	25.218	31.5371	31.4997	26.7261	26.5316	29.5148	29.7509	3.11613e+09	3.03632e+09	1.11011e+08	9.70077e+07	7.67067e+08	9.03465e+08
WP_004246604.1	MULTISPECIES: aspartate--ammonia ligase [Proteus]	Proteus	37 kDa	13	27.608	32.043		3.3588	12.41	23.35	31.1162	31.4011	31.2654	31.0751	27.9892	28.7913	2.32761e+09	2.83583e+09	2.58114e+09	2.26225e+09	2.66428e+08	4.64549e+08
WP_004246354.1	MULTISPECIES: transcription termination factor Rho [Proteus]	Proteus	47 kDa	14	28.594	25.246			19.092	25.218	30.3859	30.3294	29.7363	29.7109	28.5003	28.6422	1.403e+09	1.34916e+09	8.94383e+08	8.78778e+08	3.79702e+08	4.1894e+08
WP_004250672.1	MULTISPECIES: DNA starvation/stationary phase protection protein [Proteus]	Proteus	21 kDa	6	25.636	25.246	1.0587	1.1196	22.91	19.614	31.3157	31.0038	29.3487	29.1278	29.0519	29.1246	2.67271e+09	2.15319e+09	6.83681e+08	5.86579e+08	5.56536e+08	5.85319e+08
WP_004242845.1	MULTISPECIES: alkyl hydroperoxide reductase subunit C [Proteus]	Proteus	21 kDa	8	22.678	27.188			19.092	26.152	33.3581	33.3203	28.0711	27.5549	31.4969	31.7243	1.10103e+10	1.07254e+10	2.81987e+08	1.97171e+08	3.03046e+09	3.54798e+09
WP_004250104.1	MULTISPECIES: glucose-6-phosphate isomerase [Proteus]	Proteus	62 kDa	17	25.636	30.101		2.2392	13.364	23.35	30.6889	30.749	30.8379	30.6512	28.0388	28.642	1.73095e+09	1.8045e+09	1.91925e+09	1.68634e+09	2.7576e+08	4.18902e+08
WP_004243716.1	MULTISPECIES: acetate kinase [Proteus]	Proteus	44 kDa	9	24.65	28.159	1.0587		19.092	21.482	30.968	30.9036	27.8236	27.8017	28.5808	28.9965	2.1003e+09	2.0087e+09	2.37544e+08	2.33968e+08	4.01505e+08	5.35568e+08
WP_004245086.1	MULTISPECIES: endopeptidase La [Proteus]	Proteus	88 kDa	18	27.608	27.188			17.183	21.482	30.2611	30.2955	26.4841	26.7216	28.1473	28.4444	1.28675e+09	1.3178e+09	9.38667e+07	1.10666e+08	2.97298e+08	3.65279e+08
WP_004252953.1	MULTISPECIES: valine--tRNA ligase [Proteus]	Proteus	110 kDa	20	26.622	27.188			14.319	24.284	30.0707	30.0333	27.1834	27.2496	27.6875	28.1616	1.12771e+09	1.09881e+09	1.52415e+08	1.59563e+08	2.16156e+08	3.00247e+08
WP_004246591.1	MULTISPECIES: F0F1 ATP synthase subunit gamma [Proteus]	Proteus	32 kDa	11	23.664	28.159			19.092	21.482	30.5311	30.5806	26.2861	26.353	28.4523	28.7736	1.55164e+09	1.60572e+09	8.18279e+07	8.57142e+07	3.67269e+08	4.58888e+08
WP_004248998.1	MULTISPECIES: bifunctional 2',3'-cyclic-nucleotide 2'-phosphodiesterase/3'-nucleotidase [Proteus]	Proteus	72 kDa	15	28.594	27.188			15.274	21.482	30.7617	30.5442	30.7675	30.5838	28.2458	28.8272	1.8205e+09	1.56578e+09	1.82785e+09	1.6093e+09	3.18303e+08	4.76255e+08
WP_004243172.1	MULTISPECIES: phosphoenolpyruvate synthase [Proteus]	Proteus	87 kDa	15	23.664	23.304			21.001	24.284	30.3077	30.3404	27.1689	26.972	28.5436	28.7881	1.32902e+09	1.3595e+09	1.50892e+08	1.31637e+08	3.91263e+08	4.63542e+08
WP_004247980.1	MULTISPECIES: aspartate--tRNA ligase [Proteus]	Proteus	67 kDa	17	24.65	24.275	2.1174		19.092	21.482	30.488	30.3963	28.6971	28.5777	28.0651	28.3555	1.50595e+09	1.41318e+09	4.35193e+08	4.00644e+08	2.80831e+08	3.43441e+08
WP_004246234.1	MULTISPECIES: polyribonucleotide nucleotidyltransferase [Proteus]	Proteus	77 kDa	13	22.678	26.217			19.092	23.35	30.1734	30.2942	30.3088	30.1325	28.0372	28.4319	1.2109e+09	1.3166e+09	1.33006e+09	1.17704e+09	2.75452e+08	3.62133e+08
WP_004247237.1	MULTISPECIES: efflux RND transporter periplasmic adaptor subunit [Proteus]	Proteus	42 kDa	11	17.748	27.188			13.364	32.69	29.6259	29.5976	29.3433	29.0544	27.3428	27.6857	8.28504e+08	8.1241e+08	6.81097e+08	5.57498e+08	1.70219e+08	2.15892e+08
WP_004248968.1	MULTISPECIES: isoleucine--tRNA ligase [Proteus]	Proteus	105 kDa	17	24.65	23.304	1.0587	1.1196	19.092	21.482	30.8233	30.7304	29.8416	29.8266	28.7354	28.8117	1.89997e+09	1.78146e+09	9.62084e+08	9.52172e+08	4.4692e+08	4.71166e+08
WP_004243849.1	MULTISPECIES: IscS subfamily cysteine desulfurase [Proteus]	Proteus	45 kDa	10	24.65	24.275			18.137	23.35	30.9467	30.8879	26.3795	26.8028	28.539	29.0232	2.06954e+09	1.98689e+09	8.73009e+07	1.17069e+08	3.90032e+08	5.45575e+08
WP_004246348.1	MULTISPECIES: UDP-N-acetyl-D-mannosamine dehydrogenase [Proteus]	Proteus	46 kDa	17	29.58	27.188			15.274	17.746	31.0453	31.115	26.545	26.0475	28.3804	28.9967	2.21592e+09	2.32563e+09	9.79116e+07	6.9356e+07	3.49429e+08	5.35631e+08
WP_004248112.1	MULTISPECIES: aconitate hydratase AcnA [Proteus]	Proteus	98 kDa	16	25.636	31.072	2.1174		12.41	17.746	29.9961	30.0415	27.5546	27.8363	27.3368	27.8822	1.07087e+09	1.1051e+09	1.9713e+08	2.39641e+08	1.69505e+08	2.47394e+08
WP_004244024.1	MULTISPECIES: lysine--tRNA ligase [Proteus]	Proteus	58 kDa	13	25.636	23.304			18.137	19.614	30.3873	30.4611	31.0006	30.7385	28.3231	28.6519	1.40438e+09	1.47809e+09	2.14834e+09	1.79153e+09	3.35819e+08	4.21779e+08
WP_004243696.1	MULTISPECIES: NADH-quinone oxidoreductase subunit C/D [Proteus]	Proteus	69 kDa	11	23.664	24.275			21.001	18.68	29.7982	29.8342	27.708	27.5124	27.5628	27.9253	9.33601e+08	9.57183e+08	2.19245e+08	1.91451e+08	1.98263e+08	2.54895e+08
WP_004244421.1	MULTISPECIES: succinate--CoA ligase subunit alpha [Proteus]	Proteus	30 kDa	6	22.678	21.362			20.047	23.35	30.9194	30.9271	28.9903	28.9591	29.4153	29.3158	2.03084e+09	2.04168e+09	5.3328e+08	5.21874e+08	7.15941e+08	6.68264e+08
WP_004243496.1	MULTISPECIES: FliC/FljB family flagellin [Proteus]	Proteus	39 kDa	11	19.72	19.42			21.956	25.218	30.2649	30.5489	28.8007	28.658	28.7319	29.4194	1.29012e+09	1.5708e+09	4.67606e+08	4.23558e+08	4.4583e+08	7.17989e+08
WP_004248707.1	MULTISPECIES: MetQ/NlpA family lipoprotein [Proteus]	Proteus	30 kDa	10	29.58	24.275			14.319	18.68	31.0489	31.1095	26.622	26.1966	28.9588	29.113	2.22147e+09	2.31677e+09	1.03281e+08	7.69054e+07	5.21753e+08	5.80621e+08
WP_004243391.1	MULTISPECIES: IMP dehydrogenase [Proteus]	Proteus	52 kDa	9	16.762	15.536	8.4696	11.196	19.092	14.944	30.0289	30.1516	28.7994	28.1935	27.9237	28.1183	1.0955e+09	1.19272e+09	4.67182e+08	3.06957e+08	2.54606e+08	2.91384e+08
WP_004246595.1	MULTISPECIES: F0F1 ATP synthase subunit B [Proteus]	Proteus	17 kDa	6	26.622	24.275			14.319	18.68	30.6186	30.6071	30.0018	29.9073	28.7372	28.8046	1.64857e+09	1.63556e+09	1.07509e+09	1.00694e+09	4.47456e+08	4.68867e+08
WP_012367525.1	MULTISPECIES: hypothetical protein [Proteus]	Proteus	24 kDa	11	23.664	21.362	1.0587		17.183	19.614	31.8502	31.4319	29.2339	29.0313	29.4184	29.6432	3.87145e+09	2.89691e+09	6.31379e+08	5.48663e+08	7.17488e+08	8.38465e+08
WP_004249074.1	MULTISPECIES: ABC transporter substrate-binding protein [Proteus]	Proteus	31 kDa	11	24.65	23.304			15.274	19.614	30.9679	30.9169	27.2546	27.1051	28.3932	28.9412	2.10024e+09	2.02723e+09	1.60121e+08	1.44361e+08	3.52529e+08	5.15435e+08
WP_004248375.1	MULTISPECIES: DNA topoisomerase (ATP-hydrolyzing) subunit A [Proteus]	Proteus	98 kDa	20	21.692	22.333		1.1196	16.228	20.548	30.1721	30.1676	29.5065	29.5281	28.1396	28.3336	1.20974e+09	1.20604e+09	7.62686e+08	7.74182e+08	2.95712e+08	3.3828e+08
WP_004245451.1	MULTISPECIES: proline--tRNA ligase [Proteus]	Proteus	64 kDa	16	23.664	25.246			14.319	18.68	30.0032	29.8938	25.5224	25.3717	27.5225	27.8603	1.07612e+09	9.97513e+08	4.81951e+07	4.34159e+07	1.92801e+08	2.43653e+08
WP_004245336.1	MULTISPECIES: acetyl-CoA carboxylase biotin carboxylase subunit [Proteus]	Proteus	49 kDa	9	20.706	21.362		1.1196	18.137	19.614	30.4419	30.4645	27.5372	26.9062	28.4789	28.7192	1.45858e+09	1.48154e+09	1.94765e+08	1.25773e+08	3.74104e+08	4.41932e+08
WP_004243413.1	MULTISPECIES: phosphoribosylaminoimidazolesuccinocarboxamide synthase [Proteus]	Proteus	27 kDa	11	22.678	22.333			18.137	17.746	31.4952	31.2827	29.8521	29.8936	29.4225	29.5892	3.02689e+09	2.61227e+09	9.69104e+08	9.97422e+08	7.19546e+08	8.07668e+08
WP_004246655.1	MULTISPECIES: phosphoenolpyruvate carboxykinase (ATP) [Proteus]	Proteus	59 kDa	11	23.664	22.333			15.274	19.614	30.5028	30.5657	29.5578	28.7801	28.4651	28.6948	1.52141e+09	1.58923e+09	7.9028e+08	4.60961e+08	3.70539e+08	4.3452e+08
WP_004252266.1	MULTISPECIES: aminoacyl-histidine dipeptidase [Proteus]	Proteus	53 kDa	11	26.622	23.304			12.41	16.812	29.3004	29.3295	28.4526	29.5001	26.4833	27.2059	6.61141e+08	6.74631e+08	3.67345e+08	7.59306e+08	9.38133e+07	1.5481e+08
WP_004243862.1	MULTISPECIES: serine hydroxymethyltransferase [Proteus]	Proteus	45 kDa	10	16.762	20.391	1.0587	1.1196	19.092	18.68	30.9635	30.7942	28.7338	28.2791	28.9149	29.0478	2.0939e+09	1.86194e+09	4.46427e+08	3.25735e+08	5.06127e+08	5.54963e+08
WP_004243139.1	MULTISPECIES: superoxide dismutase [Fe] [Proteus]	Proteus	22 kDa	6	19.72	20.391		1.1196	17.183	18.68	31.6553	31.6577	30.8331	30.9701	29.5878	29.7274	3.38222e+09	3.38774e+09	1.91284e+09	2.1035e+09	8.06886e+08	8.88867e+08
WP_004245887.1	MULTISPECIES: spermidine/putrescine ABC transporter substrate-binding protein PotD [Proteus]	Proteus	39 kDa	9	19.72	21.362			17.183	18.68	30.2324	30.391	27.9013	27.6958	28.2318	28.7466	1.26142e+09	1.40799e+09	2.5069e+08	2.17402e+08	3.15227e+08	4.50403e+08
WP_004248924.1	MULTISPECIES: Do family serine endopeptidase [Proteus]	Proteus	49 kDa	14	24.65	23.304			9.546	18.68	29.9574	30.0159	28.4015	28.3495	27.4946	27.8448	1.04253e+09	1.08561e+09	3.54571e+08	3.42029e+08	1.89108e+08	2.41057e+08
WP_004244108.1	MULTISPECIES: cell division protein FtsZ [Proteus]	Proteus	41 kDa	11	21.692	21.362			13.364	18.68	29.8298	29.9415	29.7105	29.3316	27.4457	28.0204	9.54265e+08	1.0311e+09	8.78547e+08	6.75587e+08	1.82806e+08	2.72265e+08
WP_004243837.1	MULTISPECIES: aminopeptidase PepB [Proteus]	Proteus	47 kDa	14	17.748	18.449			18.137	20.548	29.5908	29.5926	29.4925	29.0365	27.4302	27.7054	8.08575e+08	8.0956e+08	7.55318e+08	5.5062e+08	1.80843e+08	2.18858e+08
WP_004244148.1	MULTISPECIES: methionine adenosyltransferase [Proteus]	Proteus	42 kDa	10	20.706	19.42			14.319	18.68	31.1885	31.1633	27.213	26.9949	29.1182	29.3474	2.44714e+09	2.40489e+09	1.55574e+08	1.33748e+08	5.82703e+08	6.83025e+08
WP_004246504.1	MULTISPECIES: DNA topoisomerase (ATP-hydrolyzing) subunit B [Proteus]	Proteus	90 kDa	14	16.762	23.304	2.1174	1.1196	12.41	16.812	29.7615	29.8138	29.2949	29.3217	27.5267	27.8849	9.10101e+08	9.43715e+08	6.58646e+08	6.70996e+08	1.9336e+08	2.47846e+08
WP_012367653.1	MULTISPECIES: glutamine--tRNA ligase [Proteus]	Proteus	64 kDa	13	21.692	21.362			12.41	16.812	29.7565	29.6813	27.6435	27.5571	27.2864	27.7065	9.07001e+08	8.60908e+08	2.0967e+08	1.97481e+08	1.63688e+08	2.19028e+08
WP_004244101.1	MULTISPECIES: preprotein translocase subunit SecA [Proteus]	Proteus	103 kDa	15	21.692	24.275			9.546	15.878	29.6197	29.6095	28.5111	28.4225	27.2813	27.7452	8.24919e+08	8.19096e+08	3.82559e+08	3.59763e+08	1.6311e+08	2.24978e+08
WP_004245072.1	MULTISPECIES: multidrug efflux RND transporter permease subunit [Proteus]	Proteus	114 kDa	14	21.692	18.449			15.274	15.878	29.7471	29.7847	28.0754	28.1339	27.4224	27.8444	9.01063e+08	9.24867e+08	2.82842e+08	2.9455e+08	1.79868e+08	2.40991e+08
WP_004246417.1	MULTISPECIES: HslU--HslV peptidase ATPase subunit [Proteus]	Proteus	50 kDa	11	17.748	18.449	1.0587		15.274	17.746	30.6193	30.5264	31.0356	30.8841	28.625	28.7309	1.64937e+09	1.54653e+09	2.20109e+09	1.98171e+09	4.13985e+08	4.4553e+08
WP_004246889.1	MULTISPECIES: FKBP-type peptidyl-prolyl cis-trans isomerase [Proteus]	Proteus	27 kDa	7	19.72	20.391	1.0587		13.364	15.878	31.2634	31.2469	29.8206	30.2165	29.1128	29.3171	2.57769e+09	2.54829e+09	9.48216e+08	1.24756e+09	5.80521e+08	6.6886e+08
WP_004242768.1	MULTISPECIES: glucose-6-phosphate dehydrogenase [Proteus]	Proteus	56 kDa	11	21.692	20.391			10.501	17.746	29.3834	29.2794	28.8707	28.6822	27.3507	27.5266	7.0029e+08	6.51616e+08	4.90863e+08	4.3072e+08	1.71153e+08	1.93349e+08
WP_004244278.1	MULTISPECIES: adenylate kinase [Proteus]	Proteus	24 kDa	7	22.678	16.507		1.1196	12.41	15.878	29.8898	29.7006	30.7858	30.5975	27.535	27.9504	9.94764e+08	8.72516e+08	1.85113e+09	1.6247e+09	1.94472e+08	2.59365e+08
WP_004245470.1	MULTISPECIES: ribosome recycling factor [Proteus]	Proteus	21 kDa	7	18.734	17.478	3.1761	1.1196	13.364	14.01	31.2849	31.1811	27.8258	27.9005	29.2392	29.3849	2.61635e+09	2.43475e+09	2.37908e+08	2.5055e+08	6.33699e+08	7.01013e+08
WP_004248527.1	MULTISPECIES: aminomethyl-transferring glycine dehydrogenase [Proteus]	Proteus	105 kDa	11	18.734	15.536	1.0587		12.41	19.614	28.9052	28.9396	25.2664	26.3446	26.6842	27.288	5.02744e+08	5.14858e+08	4.03599e+07	8.52129e+07	1.07834e+08	1.63869e+08
WP_004242609.1	MULTISPECIES: 50S ribosomal protein L20 [Proteus]	Proteus	13 kDa	5	18.734	19.42			12.41	16.812	31.6053	31.5695	26.1957	25.933	29.4085	29.5399	3.267e+09	3.18684e+09	7.68575e+07	6.40643e+07	7.1257e+08	7.80545e+08
WP_004246127.1	MULTISPECIES: uridine phosphorylase [Proteus]	Proteus	27 kDa	6	21.692	19.42			9.546	16.812	30.9612	30.9162	22.8559	22.6906	28.6264	28.9721	2.0905e+09	2.02632e+09	7.59136e+06	6.7695e+06	4.14385e+08	5.26597e+08
WP_012367466.1	MULTISPECIES: protein translocase subunit SecD [Proteus]	Proteus	67 kDa	13	19.72	15.536			12.41	18.68	29.9807	30.0589	27.1465	26.8425	28.0424	28.1997	1.0595e+09	1.11845e+09	1.48564e+08	1.2034e+08	2.76451e+08	3.08287e+08
WP_004248155.1	MULTISPECIES: tyrosine--tRNA ligase [Proteus]	Proteus	48 kDa	9	16.762	20.391			14.319	14.944	30.0031	29.8929	27.5117	27.1784	27.8869	28.1501	1.07603e+09	9.96947e+08	1.91352e+08	1.51882e+08	2.48193e+08	2.97859e+08
WP_012368587.1	MULTISPECIES: oligopeptidase A [Proteus]	Proteus	77 kDa	10	18.734	16.507		1.1196	12.41	16.812	29.4211	29.3467	29.1654	29.1132	27.2699	27.6409	7.18824e+08	6.82712e+08	6.02078e+08	5.80695e+08	1.61827e+08	2.09291e+08
WP_004243414.1	MULTISPECIES: outer membrane protein assembly factor BamC [Proteus]	Proteus	38 kDa	7	19.72	17.478			13.364	14.944	28.7769	28.8142	22.1484	22.4547	26.2158	26.782	4.5995e+08	4.71998e+08	4.64864e+06	5.74848e+06	7.7936e+07	1.15397e+08
WP_004245282.1	MULTISPECIES: stringent starvation protein A [Proteus]	Proteus	24 kDa	9	18.734	18.449			12.41	15.878	30.91	30.9036	27.3134	27.5876	28.7033	28.993	2.01762e+09	2.00862e+09	1.66784e+08	2.01697e+08	4.37061e+08	5.34289e+08
WP_004242665.1	MULTISPECIES: ribose-phosphate diphosphokinase [Proteus]	Proteus	34 kDa	11	18.734	18.449			13.364	14.944	31.089	31.0577	29.4251	29.2543	29.107	29.2428	2.28411e+09	2.23507e+09	7.20831e+08	6.40346e+08	5.78219e+08	6.35255e+08
WP_004243800.1	MULTISPECIES: PTS glucose transporter subunit IIA [Proteus]	Proteus	18 kDa	7	18.734	17.478			11.455	16.812	31.6406	31.5989	25.7547	26.3609	29.3084	29.5262	3.34789e+09	3.25261e+09	5.66168e+07	8.61828e+07	6.64803e+08	7.73154e+08
WP_004245330.1	MULTISPECIES: rod shape-determining protein MreB [Proteus]	Proteus	37 kDa	9	18.734	17.478			12.41	15.878	29.94	30.0997	26.9357	26.4149	27.8602	28.2155	1.02998e+09	1.1506e+09	1.28366e+08	8.94714e+07	2.43645e+08	3.11686e+08
WP_004246429.1	MULTISPECIES: 6-phosphofructokinase [Proteus]	Proteus	36 kDa	8	20.706	18.449			12.41	13.076	31.2379	31.3518	26.4519	26.1709	28.789	29.1932	2.53245e+09	2.74043e+09	9.17964e+07	7.55459e+07	4.63808e+08	6.13802e+08
WP_004247230.1	MULTISPECIES: peptidylprolyl isomerase [Proteus]	Proteus	69 kDa	13	16.762	15.536		1.1196	11.455	18.68	29.2734	29.2454	27.951	27.9175	26.9896	27.3417	6.48869e+08	6.36401e+08	2.59471e+08	2.53512e+08	1.33254e+08	1.70093e+08
WP_004242765.1	MULTISPECIES: pyruvate kinase [Proteus]	Proteus	52 kDa	12	18.734	19.42			11.455	14.01	29.6393	29.6268	27.9663	27.7871	27.4258	27.7155	8.36229e+08	8.29022e+08	2.62235e+08	2.3161e+08	1.80294e+08	2.20389e+08
WP_004247010.1	MULTISPECIES: curved DNA-binding protein [Proteus]	Proteus	36 kDa	9	17.748	20.391			9.546	15.878	30.2234	30.0994	25.5908	25.4447	27.8006	28.0866	1.2536e+09	1.15034e+09	5.05373e+07	4.56702e+07	2.33777e+08	2.8504e+08
WP_004244145.1	MULTISPECIES: acetoin reductase [Proteus]	Proteus	27 kDa	6	18.734	18.449			12.41	14.01	32.1505	32.1586	29.7413	29.8475	29.833	30.168	4.76722e+09	4.79414e+09	8.97449e+08	9.66054e+08	9.56371e+08	1.20636e+09
WP_004244983.1	MULTISPECIES: CTP synthase (glutamine hydrolyzing) [Proteus]	Proteus	60 kDa	13	18.734	17.478			15.274	12.142	30.0045	29.9591	27.1748	27.2483	27.6862	27.957	1.07707e+09	1.0437e+09	1.51508e+08	1.59429e+08	2.15967e+08	2.60546e+08
WP_004245150.1	MULTISPECIES: aldehyde ferredoxin oxidoreductase [Proteus]	Proteus	77 kDa	13	18.734	16.507			13.364	14.01	29.9822	30.2376	28.84	28.8576	27.8718	28.2639	1.06058e+09	1.26595e+09	4.80516e+08	4.864e+08	2.45616e+08	3.22322e+08
WP_012367980.1	MULTISPECIES: enoyl-ACP reductase FabI [Proteus]	Proteus	28 kDa	6	17.748	15.536			14.319	14.944	30.5077	30.4908	27.1878	26.6656	28.5365	28.6121	1.52662e+09	1.50884e+09	1.52874e+08	1.06453e+08	3.89355e+08	4.10299e+08
WP_004244410.1	MULTISPECIES: citrate synthase [Proteus]	Proteus	48 kDa	7	16.762	14.565			14.319	16.812	31.4477	31.4981	33.7367	33.325	29.8262	29.8639	2.92891e+09	3.03296e+09	1.43139e+10	1.07603e+10	9.51867e+08	9.77109e+08
WP_004244416.1	MULTISPECIES: succinate dehydrogenase flavoprotein subunit [Proteus]	Proteus	65 kDa	7	17.748	17.478		1.1196	10.501	14.944	28.9199	29.0694	28.119	28.0531	27.35	27.4773	5.07871e+08	5.63325e+08	2.91523e+08	2.78507e+08	1.7107e+08	1.86845e+08
WP_012368050.1	MULTISPECIES: trifunctional transcriptional regulator/proline dehydrogenase/L-glutamate gamma-semialdehyde dehydrogenase [Proteus]	Proteus	145 kDa	12	18.734	17.478			13.364	11.208	27.9946	27.9734	27.0366	26.8214	25.9526	26.1685	2.67426e+08	2.63528e+08	1.37663e+08	1.18585e+08	6.49382e+07	7.54226e+07
WP_012368315.1	MULTISPECIES: pitrilysin [Proteus]	Proteus	109 kDa	16	18.734	18.449			9.546	13.076	29.0971	29.0156	28.1916	28.1522	26.8128	27.0603	5.74253e+08	5.42717e+08	3.06564e+08	2.98299e+08	1.17885e+08	1.39945e+08
WP_004248133.1	MULTISPECIES: outer membrane protein OmpW [Proteus]	Proteus	23 kDa	4	13.804	13.594	2.1174	3.3588	13.364	13.076	31.9249	32.0154	31.8688	31.6572	30.049	30.0702	4.07699e+09	4.34097e+09	3.92173e+09	3.38665e+09	1.11084e+09	1.1273e+09
WP_004246387.1	MULTISPECIES: argininosuccinate synthase [Proteus]	Proteus	45 kDa	11	9.8601	11.652			15.274	21.482	27.9349	28.031	29.1824	29.1985	28.4349	28.7495	2.5659e+08	2.7426e+08	6.09223e+08	6.16077e+08	3.62873e+08	4.51305e+08
WP_004246243.1	MULTISPECIES: ATP-dependent zinc metalloprotease FtsH [Proteus]	Proteus	71 kDa	11	16.762	15.536			11.455	14.944	28.8843	29.0471	28.0305	27.5254	26.7834	27.1911	4.95507e+08	5.54701e+08	2.74176e+08	1.93189e+08	1.15509e+08	1.53233e+08
WP_012368490.1	MULTISPECIES: aspartate/tyrosine/aromatic aminotransferase [Proteus]	Proteus	44 kDa	10	14.79	17.478			10.501	14.944	29.4526	29.4738	27.0474	25.0314	27.0949	27.5101	7.34712e+08	7.45572e+08	1.38698e+08	3.42922e+07	1.43346e+08	1.91145e+08
WP_004246802.1	MULTISPECIES: ribosome-dependent GTPase TypA [Proteus]	Proteus	68 kDa	9	17.748	21.362			7.6368	11.208	29.4465	29.4911	32.8071	32.0133	27.5404	27.6122	7.31586e+08	7.54604e+08	7.51483e+09	4.33473e+09	1.95201e+08	2.05169e+08
WP_004250844.1	MULTISPECIES: glutamine-hydrolyzing GMP synthase [Proteus]	Proteus	59 kDa	10	14.79	16.507			14.319	12.142	29.9963	29.9958	28.2239	28.2545	27.9613	28.1989	1.07103e+09	1.07059e+09	3.1351e+08	3.20233e+08	2.61333e+08	3.08109e+08
WP_004247401.1	MULTISPECIES: recombinase RecA [Proteus]	Proteus	38 kDa	6	17.748	13.594		1.1196	10.501	14.01	29.9639	30.0736	22.5013	22.6055	27.4754	28.0728	1.04722e+09	1.12994e+09	5.93719e+06	6.38182e+06	1.86608e+08	2.82326e+08
WP_004243092.1	MULTISPECIES: thiol peroxidase [Proteus]	Proteus	18 kDa	4	17.748	15.536			11.455	12.142	30.3795	30.0771	29.5702	31.1022	28.1751	28.2427	1.3968e+09	1.13272e+09	7.97112e+08	2.30506e+09	3.03067e+08	3.17611e+08
WP_004243653.1	MULTISPECIES: ribonucleoside-diphosphate reductase subunit alpha [Proteus]	Proteus	86 kDa	9	14.79	14.565	2.1174		10.501	14.01	28.9112	28.8615	30.0523	30.4358	26.8635	27.1531	5.04826e+08	4.87744e+08	1.11338e+09	1.45242e+09	1.22103e+08	1.49248e+08
WP_004244437.1	MULTISPECIES: Tol-Pal system beta propeller repeat protein TolB [Proteus]	Proteus	47 kDa	8	16.762	17.478			11.455	10.274	28.7876	28.5988	25.7268	25.1221	26.4071	26.6182	4.63362e+08	4.0652e+08	5.55315e+07	3.65186e+07	8.89901e+07	1.03008e+08
WP_012368116.1	MULTISPECIES: glutamate--tRNA ligase [Proteus]	Proteus	54 kDa	9	16.762	19.42			8.5914	10.274	29.913	29.9136	27.5473	26.8438	27.321	27.8867	1.01089e+09	1.01133e+09	1.96134e+08	1.20442e+08	1.67667e+08	2.48163e+08
WP_004248713.1	MULTISPECIES: OmpH family outer membrane protein [Proteus]	Proteus	18 kDa	9	11.832	15.536			15.274	12.142	31.5672	31.3787	28.2531	28.1619	29.2986	29.4405	3.18177e+09	2.79215e+09	3.19905e+08	3.00315e+08	6.60343e+08	7.28591e+08
WP_004246333.1	MULTISPECIES: uroporphyrinogen-III C-methyltransferase [Proteus]	Proteus	46 kDa	8	12.818	17.478			9.546	14.01	28.9698	29.0195	24.4318	23.8031	26.2975	26.8763	5.25759e+08	5.44174e+08	2.26314e+07	1.46369e+07	8.24794e+07	1.23185e+08
WP_004249165.1	MULTISPECIES: excinuclease ABC subunit UvrA [Proteus]	Proteus	104 kDa	15	17.748	15.536			10.501	9.34	28.2059	28.2564	30.1024	30.0721	26.0745	26.2415	3.0962e+08	3.20644e+08	1.15272e+09	1.12876e+09	7.06662e+07	7.934e+07
WP_004246183.1	MULTISPECIES: leucyl aminopeptidase [Proteus]	Proteus	55 kDa	12	12.818	17.478			9.546	12.142	29.4524	29.4049	27.3197	27.0557	27.1604	27.4149	7.34605e+08	7.10826e+08	1.67518e+08	1.39501e+08	1.50006e+08	1.78938e+08
WP_004245456.1	MULTISPECIES: acetyl-CoA carboxylase carboxyl transferase subunit alpha [Proteus]	Proteus	36 kDa	7	15.776	12.623			10.501	13.076	29.7271	29.7259	27.7753	27.7318	27.6337	28.0125	8.88716e+08	8.87923e+08	2.29727e+08	2.22898e+08	2.08239e+08	2.70762e+08
WP_012367768.1	MULTISPECIES: adenylosuccinate lyase [Proteus]	Proteus	52 kDa	11	14.79	15.536			7.6368	13.076	29.103	28.9591	28.2181	27.8324	27.0713	27.2754	5.76616e+08	5.21847e+08	3.12244e+08	2.38987e+08	1.41016e+08	1.62443e+08
WP_170827684.1	MULTISPECIES: NADH-quinone oxidoreductase subunit NuoG [Proteus]	Proteus	101 kDa	15	15.776	14.565			7.6368	13.076	28.3669	28.5302	29.9477	29.8302	25.9994	26.4346	3.46157e+08	3.87645e+08	1.03552e+09	9.54523e+08	6.70789e+07	9.07032e+07
WP_012367833.1	MULTISPECIES: translation initiation factor IF-3 [Proteus]	Proteus	21 kDa	4	16.762	11.652			12.41	10.274	28.7051	28.7032	29.2657	29.2471	26.3857	26.6518	4.37607e+08	4.37058e+08	6.45421e+08	6.37159e+08	8.76777e+07	1.05436e+08
WP_004242782.1	MULTISPECIES: septum site-determining protein MinD [Proteus]	Proteus	30 kDa	6	15.776	11.652			11.455	12.142	30.5133	30.4946	23.9838	24.9686	28.3801	28.6021	1.53253e+09	1.51287e+09	1.659e+07	3.28313e+07	3.49341e+08	4.07453e+08
WP_004245929.1	MULTISPECIES: glycerol dehydrogenase [Proteus]	Proteus	40 kDa	6	16.762	12.623			8.5914	12.142	29.4979	29.6036	24.2345	24.9266	26.9572	27.5041	7.58128e+08	8.1575e+08	1.97379e+07	3.18892e+07	1.30299e+08	1.90358e+08
WP_004244272.1	MULTISPECIES: bifunctional UDP-sugar hydrolase/5'-nucleotidase UshA [Proteus]	Proteus	61 kDa	13	14.79	15.536			9.546	10.274	30.1799	30.3081	27.683	27.5983	27.6128	28.226	1.21635e+09	1.32935e+09	2.15483e+08	2.03194e+08	2.05253e+08	3.13959e+08
WP_004249862.1	MULTISPECIES: acetate--CoA ligase [Proteus]	Proteus	72 kDa	7	15.776	16.507			8.5914	9.34	28.9944	29.0554	24.8678	24.9587	26.4697	26.8405	5.34797e+08	5.57893e+08	3.06172e+07	3.26074e+07	9.29369e+07	1.20168e+08
WP_004247605.1	MULTISPECIES: serine hydrolase [Proteus]	Proteus	44 kDa	10	13.804	14.565			9.546	12.142	29.4765	29.1165	30.5147	30.6889	27.2978	27.2228	7.46989e+08	5.82003e+08	1.53405e+09	1.73097e+09	1.64995e+08	1.56637e+08
WP_004243820.1	MULTISPECIES: flavodoxin-dependent (E)-4-hydroxy-3-methylbut-2-enyl-diphosphate synthase [Proteus]	Proteus	41 kDa	9	17.748	12.623			9.546	9.34	29.2527	29.2089	25.1699	24.9008	27.2217	27.2779	6.39661e+08	6.20526e+08	3.77472e+07	3.13245e+07	1.56514e+08	1.62734e+08
WP_004245895.1	MULTISPECIES: NADPH:quinone reductase [Proteus]	Proteus	35 kDa	8	16.762	11.652			8.5914	12.142	29.2368	29.1355	24.9299	25.079	26.9396	27.1159	6.32653e+08	5.8972e+08	3.19623e+07	3.54435e+07	1.28713e+08	1.45441e+08
WP_012368696.1	MULTISPECIES: ketol-acid reductoisomerase [Proteus]	Proteus	54 kDa	8	13.804	15.536			8.5914	11.208	27.41	27.4248	24.914	25.1501	25.4917	25.6655	1.78331e+08	1.80172e+08	3.16124e+07	3.72341e+07	4.71823e+07	5.32211e+07
WP_004242561.1	MULTISPECIES: non-heme ferritin [Proteus]	Proteus	19 kDa	4	12.818	14.565			11.455	10.274	29.6478	29.8206	27.3473	27.0814	28.0449	28.1929	8.41177e+08	9.48166e+08	1.7075e+08	1.42008e+08	2.76912e+08	3.06846e+08
WP_004247618.1	MULTISPECIES: thioredoxin-disulfide reductase [Proteus]	Proteus	35 kDa	8	14.79	13.594			9.546	11.208	29.4977	29.6271	26.6174	26.7347	27.7114	28.2635	7.58041e+08	8.29188e+08	1.02955e+08	1.11673e+08	2.19772e+08	3.22222e+08
WP_004242612.1	MULTISPECIES: integration host factor subunit alpha [Proteus]	Proteus	11 kDa	3	12.818	12.623			12.41	10.274	30.8216	30.686	24.3287	25.55	28.6712	28.7816	1.89767e+09	1.72741e+09	2.10704e+07	4.91272e+07	4.27464e+08	4.61451e+08
WP_170827679.1	MULTISPECIES: ABC transporter substrate-binding protein [Proteus]	Proteus	57 kDa	8	13.804	14.565			7.6368	12.142	29.0356	28.9991	28.3484	28.3955	26.9408	27.0283	5.5029e+08	5.36522e+08	3.41749e+08	3.53095e+08	1.28822e+08	1.36872e+08
WP_004242658.1	MULTISPECIES: redox-regulated ATPase YchF [Proteus]	Proteus	40 kDa	9	10.846	13.594	5.2935	1.1196	9.546	7.472	29.0727	29.0594	25.2261	24.8852	27.0324	27.254	5.64628e+08	5.59421e+08	3.92478e+07	3.09885e+07	1.37262e+08	1.60057e+08
WP_004252094.1	MULTISPECIES: methionine--tRNA ligase [Proteus]	Proteus	76 kDa	11	10.846	13.594	1.0587		10.501	11.208	28.7022	28.6744	29.7222	30.086	26.6933	26.8906	4.36729e+08	4.28402e+08	8.85648e+08	1.1397e+09	1.08514e+08	1.24416e+08
WP_004244417.1	MULTISPECIES: succinate dehydrogenase iron-sulfur subunit [Proteus]	Proteus	27 kDa	8	11.832	12.623	1.0587		9.546	12.142	29.6013	29.8296	28.6277	28.7012	28.2185	28.3743	8.14501e+08	9.54132e+08	4.14757e+08	4.36429e+08	3.1234e+08	3.47937e+08
WP_012367856.1	MULTISPECIES: arginine--tRNA ligase [Proteus]	Proteus	65 kDa	8	14.79	15.536			7.6368	9.34	28.8226	28.8594	27.079	27.0976	26.5128	26.9768	4.74765e+08	4.87005e+08	1.41768e+08	1.43613e+08	9.57516e+07	1.32077e+08
WP_012368144.1	MULTISPECIES: nucleotide exchange factor GrpE [Proteus]	Proteus	23 kDa	6	15.776	9.7101			10.501	11.208	28.9147	28.7408	28.0468	27.5216	26.8949	26.8665	5.06036e+08	4.48583e+08	2.77295e+08	1.92672e+08	1.24788e+08	1.22353e+08
WP_004247257.1	MULTISPECIES: phosphoenolpyruvate hydrolase family protein [Proteus]	Proteus	29 kDa	6	13.804	12.623			8.5914	12.142	30.0256	30.1495	28.5713	28.7849	28.1291	28.4301	1.093e+09	1.19095e+09	3.98871e+08	4.62499e+08	2.93572e+08	3.61677e+08
WP_004246916.1	MULTISPECIES: phosphomethylpyrimidine synthase ThiC [Proteus]	Proteus	73 kDa	10	10.846	11.652			9.546	14.01	28.5257	28.6192	25.2848	25.576	26.8097	27.3969	3.86435e+08	4.12315e+08	4.08774e+07	5.0021e+07	1.17631e+08	1.76726e+08
WP_004243121.1	MULTISPECIES: glycine zipper 2TM domain-containing protein [Proteus]	Proteus	15 kDa	3	14.79	14.565			8.5914	8.406	29.8804	29.7253	24.87	23.7849	26.885	27.6384	9.88341e+08	8.87603e+08	3.06637e+07	1.44535e+07	1.23937e+08	2.08918e+08
WP_004243417.1	MULTISPECIES: thioredoxin-dependent thiol peroxidase [Proteus]	Proteus	18 kDa	6	14.79	15.536			4.773	11.208	29.771	29.8531	26.2676	26.3466	27.4532	27.8837	9.16117e+08	9.69772e+08	8.07833e+07	8.5332e+07	1.83755e+08	2.47645e+08
WP_004245559.1	MULTISPECIES: outer membrane channel protein TolC [Proteus]	Proteus	51 kDa	9	13.804	13.594			7.6368	11.208	29.9032	29.8592	24.1818	25.9639	27.5046	27.9029	1.00407e+09	9.73884e+08	1.903e+07	6.54507e+07	1.90424e+08	2.50961e+08
WP_004248287.1	MULTISPECIES: uracil phosphoribosyltransferase [Proteus]	Proteus	23 kDa	4	13.804	14.565			7.6368	10.274	30.444	30.4237	26.364	26.1968	28.2802	28.4059	1.46071e+09	1.44027e+09	8.63673e+07	7.69193e+07	3.25969e+08	3.55646e+08
WP_004250839.1	MULTISPECIES: NADP-dependent oxaloacetate-decarboxylating malate dehydrogenase [Proteus]	Proteus	83 kDa	9	12.818	9.7101		1.1196	8.5914	13.076	28.9014	28.8887	29.4091	29.3149	27.1832	27.2708	5.01408e+08	4.97026e+08	7.12895e+08	6.67822e+08	1.52395e+08	1.61925e+08
WP_004247652.1	MULTISPECIES: type VI secretion system contractile sheath large subunit [Proteus]	Proteus	56 kDa	9	7.8881	15.536			9.546	12.142	29.5494	29.9188	26.1246	25.8354	27.5371	28.0117	7.8572e+08	1.01495e+09	7.3165e+07	5.98712e+07	1.94759e+08	2.70621e+08
WP_004246627.1	MULTISPECIES: tryptophan--tRNA ligase [Proteus]	Proteus	38 kDa	8	11.832	11.652			9.546	12.142	29.446	29.3944	27.0091	27.0742	27.2369	27.4979	7.31359e+08	7.0568e+08	1.35067e+08	1.41301e+08	1.58167e+08	1.89538e+08
WP_004243205.1	MULTISPECIES: universal stress protein [Proteus]	Proteus	15 kDa	4	13.804	10.681			9.546	11.208	29.0107	28.8336	25.1948	25.5248	26.1671	26.47	5.40872e+08	4.78389e+08	3.84059e+07	4.82762e+07	7.53516e+07	9.2951e+07
WP_004244422.1	MULTISPECIES: cytochrome ubiquinol oxidase subunit I [Proteus]	Proteus	58 kDa	7	12.818	14.565			7.6368	10.274	30.2882	30.5741	24.874	25.0304	28.0678	28.4669	1.31114e+09	1.59855e+09	3.07481e+07	3.42681e+07	2.81356e+08	3.7102e+08
WP_004246068.1	MULTISPECIES: transcription antiterminator/RNA stability regulator CspE [Proteus]	Proteus	7 kDa	3	11.832	9.7101			11.455	12.142	31.163	31.24	24.1517	24.1231	29.3649	29.7221	2.40443e+09	2.53617e+09	1.8638e+07	1.82716e+07	6.9136e+08	8.85597e+08
WP_004246402.1	MULTISPECIES: phosphoenolpyruvate carboxylase [Proteus]	Proteus	99 kDa	14	8.8741	14.565	2.1174	5.598	6.6822	7.472	28.9168	28.9559	30.2149	30.3479	26.5216	26.7294	5.06785e+08	5.20725e+08	1.24624e+09	1.36656e+09	9.63349e+07	1.11267e+08
WP_004246355.1	MULTISPECIES: thioredoxin TrxA [Proteus]	Proteus	12 kDa	3	11.832	9.7101	1.0587	1.1196	9.546	10.274	31.2744	31.1	24.6786	24.7787	28.9583	29.2717	2.59744e+09	2.30166e+09	2.68539e+07	2.87818e+07	5.21575e+08	6.48135e+08
WP_004246241.1	MULTISPECIES: phosphoglucosamine mutase [Proteus]	Proteus	48 kDa	5	12.818	12.623			8.5914	9.34	28.4482	28.3848	21.5985	21.6486	25.8554	26.4605	3.66232e+08	3.50492e+08	3.1754e+06	3.28766e+06	6.07074e+07	9.23432e+07
WP_004244820.1	MULTISPECIES: glutathione synthase [Proteus]	Proteus	36 kDa	8	10.846	11.652			9.546	11.208	29.7428	29.6409	28.1918	27.7906	27.6471	27.963	8.98385e+08	8.37156e+08	3.06606e+08	2.32174e+08	2.10193e+08	2.6164e+08
WP_012368066.1	MULTISPECIES: dihydroorotase [Proteus]	Proteus	39 kDa	7	12.818	13.594			7.6368	9.34	29.002	29.0168	21.948	23.0625	26.5301	26.8974	5.37626e+08	5.43142e+08	4.04573e+06	8.76004e+06	9.69061e+07	1.25e+08
WP_080544259.1	MULTISPECIES: formate dehydrogenase subunit alpha [Proteus]	Proteus	79 kDa	9	12.818	11.652	2.1174	1.1196	6.6822	8.406	28.725	28.7216	21.9221	21.4318	26.5102	26.6222	4.43699e+08	4.42654e+08	3.97371e+06	2.8288e+06	9.55782e+07	1.03294e+08
WP_004245401.1	MULTISPECIES: glycerol dehydrogenase [Proteus]	Proteus	40 kDa	6	12.818	9.7101			7.6368	12.142	29.4036	29.3197	29.5995	29.9248	26.5806	27.0646	7.1019e+08	6.70046e+08	8.1345e+08	1.01918e+09	1.0036e+08	1.40359e+08
WP_004246356.1	MULTISPECIES: ATP-dependent RNA helicase RhlB [Proteus]	Proteus	49 kDa	10	11.832	10.681			8.5914	11.208	28.8196	28.7778	28.0681	26.4161	26.9629	27.0642	4.73774e+08	4.60234e+08	2.81403e+08	8.95453e+07	1.30809e+08	1.40328e+08
WP_004248989.1	MULTISPECIES: hydrogenase 2 large subunit [Proteus]	Proteus	64 kDa	6	9.8601	12.623			6.6822	12.142	28.1029	28.291	24.9601	24.9105	25.3421	26.1529	2.88288e+08	3.28426e+08	3.26402e+07	3.15363e+07	4.25338e+07	7.46111e+07
WP_004245538.1	MULTISPECIES: peptidylprolyl isomerase SurA [Proteus]	Proteus	50 kDa	9	12.818	10.681			6.6822	11.208	28.977	28.9549	27.9791	28.3615	26.8677	27.1231	5.28396e+08	5.20357e+08	2.64581e+08	3.44875e+08	1.22461e+08	1.46169e+08
WP_004243069.1	MULTISPECIES: BON domain-containing protein [Proteus]	Proteus	11 kDa	3	13.804	13.594			5.7276	8.406	32.0679	31.7883	26.6929	25.7375	29.5009	29.7575	4.50209e+09	3.70883e+09	1.08485e+08	5.59439e+07	7.59739e+08	9.07598e+08
WP_012368519.1	MULTISPECIES: DNA polymerase I [Proteus]	Proteus	104 kDa	9	12.818	12.623	1.0587		8.5914	5.604	28.8516	28.9594	27.1944	27.2085	26.7292	27.0298	4.84401e+08	5.21989e+08	1.53573e+08	1.55089e+08	1.11245e+08	1.37023e+08
WP_004246081.1	MULTISPECIES: transcriptional repressor MprA [Proteus]	Proteus	20 kDa	6	9.8601	11.652			8.5914	10.274	29.9894	30.0672	25.2514	25.8965	27.6659	28.1055	1.06588e+09	1.12497e+09	3.99429e+07	6.24638e+07	2.1294e+08	2.88808e+08
WP_004242991.1	MULTISPECIES: bifunctional NADP-dependent 3-hydroxy acid dehydrogenase/3-hydroxypropionate dehydrogenase YdfG [Proteus]	Proteus	27 kDa	6	11.832	12.623			7.6368	8.406	29.7469	29.6703	24.7123	24.3847	27.3783	27.6072	9.00963e+08	8.54381e+08	2.7489e+07	2.19049e+07	1.74461e+08	2.04449e+08
WP_004244247.1	MULTISPECIES: cysteine--tRNA ligase [Proteus]	Proteus	52 kDa	9	13.804	12.623			5.7276	8.406	28.3921	28.2794	24.1737	22.9378	26.2101	26.4433	3.52275e+08	3.25788e+08	1.89239e+07	8.03446e+06	7.76273e+07	9.12516e+07
WP_012368161.1	MULTISPECIES: malate dehydrogenase (quinone) [Proteus]	Proteus	55 kDa	8	11.832	12.623			5.7276	10.274	28.1074	28.1565	26.1286	26.306	25.5484	25.9361	2.89172e+08	2.9919e+08	7.33671e+07	8.29635e+07	4.90708e+07	6.42007e+07
WP_012368661.1	MULTISPECIES: ADP-glyceromanno-heptose 6-epimerase [Proteus]	Proteus	35 kDa	8	11.832	12.623			6.6822	9.34	29.2526	29.3026	27.665	27.0292	26.7871	27.2588	6.39598e+08	6.62166e+08	2.12815e+08	1.36958e+08	1.15803e+08	1.60594e+08
WP_004246016.1	MULTISPECIES: N-acetylglucosamine-specific PTS transporter subunit IIBC [Proteus]	Proteus	73 kDa	6	12.818	10.681			6.6822	10.274	28.1013	28.181	22.8283	24.9597	25.6952	26.2085	2.87957e+08	3.04318e+08	7.44726e+06	3.26291e+07	5.43273e+07	7.75432e+07
WP_004245324.1	MULTISPECIES: carbon-nitrogen hydrolase family protein [Proteus]	Proteus	32 kDa	8	11.832	13.594			7.6368	7.472	29.3181	29.3356	27.7155	27.4979	26.6552	27.2128	6.69331e+08	6.77473e+08	2.20395e+08	1.8953e+08	1.05687e+08	1.55553e+08
WP_004246512.1	MULTISPECIES: membrane protein insertase YidC [Proteus]	Proteus	62 kDa	7	9.8601	12.623	1.0587		6.6822	9.34	29.2711	29.1876	29.7306	30.2001	27.516	27.5056	6.47845e+08	6.11418e+08	8.90838e+08	1.23352e+09	1.91934e+08	1.90546e+08
WP_004249098.1	MULTISPECIES: ABC transporter substrate-binding protein [Proteus]	Proteus	60 kDa	8	14.79	7.7681		1.1196	8.5914	7.472	29.036	28.9016	24.846	24.9058	26.3615	26.5973	5.50447e+08	5.01487e+08	3.01567e+07	3.14342e+07	8.62206e+07	1.01529e+08
WP_004245552.1	MULTISPECIES: DNA topoisomerase IV subunit A [Proteus]	Proteus	110 kDa	12	10.846	15.536	1.0587		5.7276	6.538	29.1064	28.7871	25.4124	24.7743	26.6883	27.2107	5.77972e+08	4.63228e+08	4.46569e+07	2.86942e+07	1.08138e+08	1.55321e+08
WP_004245246.1	MULTISPECIES: YqjD family protein [Proteus]	Proteus	11 kDa	3	12.818	10.681			6.6822	9.34	32.2758	32.0122	28.1846	27.9735	29.3956	29.5556	5.19984e+09	4.33154e+09	3.05086e+08	2.63557e+08	7.06231e+08	7.89096e+08
WP_012368492.1	MULTISPECIES: glycerol-3-phosphate 1-O-acyltransferase PlsB [Proteus]	Proteus	94 kDa	11	9.8601	12.623			7.6368	9.34	27.795	27.8357	24.8187	26.7173	25.858	26.165	2.32877e+08	2.39536e+08	2.95916e+07	1.10334e+08	6.08187e+07	7.52392e+07
WP_004243769.1	MULTISPECIES: YfcZ/YiiS family protein [Proteus]	Proteus	11 kDa	3	10.846	10.681			8.5914	9.34	31.7936	31.6749	32.5004	32.3204	29.4662	29.6652	3.7225e+09	3.42842e+09	6.0757e+09	5.36299e+09	7.41668e+08	8.51384e+08
WP_004245525.1	MULTISPECIES: thiamine ABC transporter substrate binding subunit [Proteus]	Proteus	38 kDa	8	11.832	8.7391			6.6822	12.142	29.0859	29.1617	26.6566	26.6552	26.6401	27.8107	5.69789e+08	6.00534e+08	1.05785e+08	1.05682e+08	1.04583e+08	2.35421e+08
WP_004246040.1	MULTISPECIES: amino acid ABC transporter substrate-binding protein [Proteus]	Proteus	33 kDa	6	12.818	9.7101			9.546	7.472	29.0357	28.7045	26.406	26.6184	26.9588	26.8607	5.5032e+08	4.37444e+08	8.89212e+07	1.03021e+08	1.30435e+08	1.21867e+08
WP_012368727.1	MULTISPECIES: class 1 fructose-bisphosphatase [Proteus]	Proteus	37 kDa	7	12.818	10.681			6.6822	9.34	29.0532	29.1178	24.491	24.309	26.9853	27.0223	5.57022e+08	5.82532e+08	2.35792e+07	2.07839e+07	1.32858e+08	1.36304e+08
WP_004242610.1	MULTISPECIES: phenylalanine--tRNA ligase subunit alpha [Proteus]	Proteus	37 kDa	5	7.8881	11.652			8.5914	10.274	28.6771	28.5855	28.1312	28.2645	26.7695	26.8246	4.29202e+08	4.02802e+08	2.93999e+08	3.22455e+08	1.14399e+08	1.18851e+08
WP_004243819.1	MULTISPECIES: histidine--tRNA ligase [Proteus]	Proteus	48 kDa	7	10.846	9.7101			8.5914	9.34	28.5346	28.5154	25.5608	25.4967	26.4147	26.7004	3.88833e+08	3.83696e+08	4.9495e+07	4.73458e+07	8.94594e+07	1.09048e+08
WP_004245087.1	MULTISPECIES: ATP-dependent protease ATP-binding subunit ClpX [Proteus]	Proteus	47 kDa	7	8.8741	11.652	2.1174		7.6368	7.472	29.5312	29.4826	24.6556	24.4393	27.1814	27.4667	7.75859e+08	7.50142e+08	2.64289e+07	2.27493e+07	1.52201e+08	1.85487e+08
WP_004246748.1	MULTISPECIES: glycerol-3-phosphate dehydrogenase [Proteus]	Proteus	56 kDa	6	12.818	14.565			5.7276	5.604	29.5704	29.4565	25.2007	23.9965	27.1059	27.0509	7.97218e+08	7.36678e+08	3.85616e+07	1.67361e+07	1.44439e+08	1.39033e+08
WP_004244262.1	MULTISPECIES: co-chaperone YbbN [Proteus]	Proteus	32 kDa	6	10.846	8.7391			10.501	8.406	27.9971	27.9407	26.5574	27.381	26.0072	26.1552	2.679e+08	2.57623e+08	9.87552e+07	1.74779e+08	6.74462e+07	7.47302e+07
WP_004248964.1	MULTISPECIES: 30S ribosomal protein S20 [Proteus]	Proteus	10 kDa	3	11.832	11.652			9.546	5.604	28.1195	27.614	21.3904	20.0243	25.8739	25.6806	2.9162e+08	2.05425e+08	2.74889e+06	1.06636e+06	6.14909e+07	5.37827e+07
WP_004246119.1	MULTISPECIES: ubiquinone biosynthesis regulatory protein kinase UbiB [Proteus]	Proteus	63 kDa	10	8.8741	13.594	1.0587	1.1196	4.773	8.406	26.1922	26.2935	19.5594	21.5984	23.54	24.1535	7.66701e+07	8.22513e+07	772645	3.17506e+06	1.21969e+07	1.86604e+07
WP_004247070.1	MULTISPECIES: D-lactate dehydrogenase [Proteus]	Proteus	67 kDa	8	8.8741	11.652		1.1196	6.6822	9.34	28.4017	28.481	27.5519	28.5602	26.2064	26.6918	3.54613e+08	3.74664e+08	1.96768e+08	3.958e+08	7.74308e+07	1.08399e+08
WP_004242689.1	MULTISPECIES: 3-deoxy-8-phosphooctulonate synthase [Proteus]	Proteus	31 kDa	8	13.804	10.681	1.0587		5.7276	6.538	29.1095	28.838	31.1747	31.5314	26.9548	26.9782	5.79199e+08	4.79853e+08	2.42396e+09	3.10382e+09	1.3008e+08	1.32203e+08
WP_004245226.1	MULTISPECIES: two-component system response regulator ArcA [Proteus]	Proteus	27 kDa	4	9.8601	10.681		1.1196	7.6368	8.406	28.0218	27.7547	24.9217	24.0931	25.5789	25.7682	2.72524e+08	2.26467e+08	3.17828e+07	1.78961e+07	5.0122e+07	5.7149e+07
WP_012367904.1	MULTISPECIES: alkyl hydroperoxide reductase subunit F [Proteus]	Proteus	56 kDa	7	10.846	11.652			6.6822	8.406	27.2285	27.4252	25.7379	22.4381	25.1542	25.8255	1.57252e+08	1.80227e+08	5.596e+07	5.6825e+06	3.73396e+07	5.94643e+07
WP_004246391.1	MULTISPECIES: ubiquinone-dependent pyruvate dehydrogenase [Proteus]	Proteus	62 kDa	8	12.818	9.7101			6.6822	8.406	28.8804	28.84	27.9954	28.6054	26.1423	26.8329	4.94169e+08	4.80518e+08	2.67584e+08	4.08387e+08	7.40677e+07	1.19534e+08
WP_004243989.1	MULTISPECIES: universal stress protein [Proteus]	Proteus	16 kDa	3	10.846	9.7101			8.5914	8.406	28.7244	28.6992	28.0117	27.8894	26.7521	26.8707	4.435e+08	4.35825e+08	2.70614e+08	2.4862e+08	1.13029e+08	1.22715e+08
WP_004242823.1	MULTISPECIES: DUF1471 family protein YdgH [Proteus]	Proteus	34 kDa	10	11.832	12.623			5.7276	7.472	29.3501	28.9892	25.0032	25.1242	26.9568	26.9975	6.84319e+08	5.32855e+08	3.36279e+07	3.65712e+07	1.30261e+08	1.33984e+08
WP_004243415.1	MULTISPECIES: 4-hydroxy-tetrahydrodipicolinate synthase [Proteus]	Proteus	32 kDa	6	11.832	11.652			6.6822	7.472	29.3923	29.2361	27.9384	29.1253	27.3615	27.4245	7.04614e+08	6.3235e+08	2.57223e+08	5.85602e+08	1.72434e+08	1.80135e+08
WP_004244058.1	MULTISPECIES: ribose-5-phosphate isomerase RpiA [Proteus]	Proteus	23 kDa	4	10.846	8.7391			9.546	8.406	29.1572	29.1712	27.4618	26.82	27.1056	27.2636	5.98656e+08	6.04508e+08	1.84849e+08	1.18471e+08	1.44408e+08	1.61128e+08
WP_004244302.1	MULTISPECIES: hydrolase [Proteus]	Proteus	24 kDa	4	13.804	8.7391			8.5914	6.538	28.6279	28.2471	26.076	26.0595	25.9873	26.0884	4.14806e+08	3.18586e+08	7.07411e+07	6.99355e+07	6.6522e+07	7.13474e+07
WP_004247590.1	MULTISPECIES: iron-sulfur cluster carrier protein ApbC [Proteus]	Proteus	40 kDa	4	10.846	10.681			5.7276	10.274	29.4743	29.4826	26.378	25.2356	27.1735	27.5956	7.45866e+08	7.50131e+08	8.72077e+07	3.95055e+07	1.51365e+08	2.02814e+08
WP_004246121.1	MULTISPECIES: bifunctional demethylmenaquinone methyltransferase/2-methoxy-6-polyprenyl-1,4-benzoquinol methylase UbiE [Proteus]	Proteus	28 kDa	6	11.832	9.7101			8.5914	6.538	28.9246	28.7636	28.7021	28.4736	27.0671	27.1131	5.09523e+08	4.5572e+08	4.36712e+08	3.72735e+08	1.4061e+08	1.45166e+08
WP_026090516.1	MULTISPECIES: DEAD/DEAH family ATP-dependent RNA helicase [Proteus]	Proteus	69 kDa	7	9.8601	9.7101			7.6368	9.34	28.4447	28.4881	27.9157	27.9018	26.7098	26.6438	3.65351e+08	3.76507e+08	2.53208e+08	2.50772e+08	1.09765e+08	1.04853e+08
WP_004248982.1	MULTISPECIES: iron-containing alcohol dehydrogenase [Proteus]	Proteus	42 kDa	6	12.818	10.681			5.7276	7.472	30.5341	30.5312	24.19	24.7435	27.6666	28.386	1.55486e+09	1.55173e+09	1.91393e+07	2.80889e+07	2.13051e+08	3.50776e+08
WP_004246251.1	MULTISPECIES: 50S ribosomal protein L21 [Proteus]	Proteus	11 kDa	5	10.846	10.681			7.6368	7.472	29.704	29.6761	29.5398	29.6796	27.9551	27.8809	8.7455e+08	8.57806e+08	7.8051e+08	8.59913e+08	2.60205e+08	2.47166e+08
WP_004242605.1	MULTISPECIES: threonine--tRNA ligase [Proteus]	Proteus	74 kDa	9	8.8741	9.7101		3.3588	5.7276	8.406	28.5485	28.5206	27.8426	28.0901	26.6918	26.7908	3.9261e+08	3.85095e+08	2.40685e+08	2.85735e+08	1.08399e+08	1.16099e+08
WP_004245212.1	MULTISPECIES: molecular chaperone DnaJ [Proteus]	Proteus	41 kDa	10	11.832	8.7391			8.5914	6.538	28.3338	27.9792	25.044	24.4256	26.4308	26.2897	3.38324e+08	2.646e+08	3.45933e+07	2.25337e+07	9.04587e+07	8.20344e+07
WP_004249015.1	MULTISPECIES: formate dehydrogenase subunit alpha [Proteus]	Proteus	80 kDa	9	8.8741	12.623			3.8184	10.274	28.2852	28.4903	27.7192	27.2782	25.023	26.307	3.27101e+08	3.77091e+08	2.20962e+08	1.62768e+08	3.40933e+07	8.30226e+07
WP_004244986.1	MULTISPECIES: GTP diphosphokinase [Proteus]	Proteus	85 kDa	10	8.8741	9.7101			7.6368	9.34	27.5862	27.8855	22.4139	23.1671	25.791	26.3759	2.01504e+08	2.4796e+08	5.58807e+06	9.41905e+06	5.80602e+07	8.70859e+07
WP_004245053.1	MULTISPECIES: peptidase T [Proteus]	Proteus	46 kDa	6	10.846	8.7391			7.6368	8.406	28.9331	28.8659	25.0963	25.787	26.5743	26.9918	5.12537e+08	4.89229e+08	3.58708e+07	5.78972e+07	9.99232e+07	1.33461e+08
WP_012368218.1	MULTISPECIES: glycine cleavage system aminomethyltransferase GcvT [Proteus]	Proteus	40 kDa	4	9.8601	8.7391			5.7276	11.208	28.9681	29.0762	24.2274	23.6666	26.5084	27.2388	5.2513e+08	5.66001e+08	1.96409e+07	1.33157e+07	9.54593e+07	1.58373e+08
WP_004247085.1	MULTISPECIES: 3-oxoacyl-ACP reductase FabG [Proteus]	Proteus	26 kDa	6	9.8601	9.7101			6.6822	9.34	28.259	28.1077	27.7259	26.8747	26.1793	26.4218	3.21232e+08	2.89236e+08	2.21992e+08	1.2305e+08	7.59903e+07	8.9902e+07
WP_012368224.1	MULTISPECIES: small-conductance mechanosensitive channel MscS [Proteus]	Proteus	31 kDa	4	9.8601	12.623			5.7276	7.472	29.1404	29.0794	27.5936	27.1608	26.9934	27.2242	5.9174e+08	5.67228e+08	2.02534e+08	1.50044e+08	1.33605e+08	1.56786e+08
WP_004244507.1	MULTISPECIES: NAD-dependent malic enzyme [Proteus]	Proteus	63 kDa	9	6.9021	10.681	1.0587	1.1196	5.7276	9.34	28.079	28.3321	23.5769	23.9875	25.9193	26.3706	2.83536e+08	3.37918e+08	1.2513e+07	1.6633e+07	6.34589e+07	8.67669e+07
WP_004243027.1	MULTISPECIES: exoribonuclease II [Proteus]	Proteus	74 kDa	7	9.8601	8.7391	1.0587		6.6822	8.406	26.6273	26.5903	28.0175	21.6002	24.3472	24.7408	1.0366e+08	1.01035e+08	2.71717e+08	3.17921e+06	2.13421e+07	2.80373e+07
WP_004248310.1	MULTISPECIES: L-serine ammonia-lyase [Proteus]	Proteus	48 kDa	9	9.8601	9.7101	1.0587		5.7276	8.406	29.0367	29.0778	28.1144	27.8947	27.0272	27.1769	5.50685e+08	5.66612e+08	2.90595e+08	2.49533e+08	1.36769e+08	1.5173e+08
WP_004243046.1	MULTISPECIES: type I DNA topoisomerase [Proteus]	Proteus	97 kDa	7	10.846	9.7101			6.6822	7.472	27.801	27.7559	29.5295	29.3412	25.8654	25.9021	2.33856e+08	2.26647e+08	7.74911e+08	6.80136e+08	6.11307e+07	6.27072e+07
WP_004246202.1	MULTISPECIES: anaerobic ribonucleoside-triphosphate reductase [Proteus]	Proteus	80 kDa	6	9.8601	11.652			4.773	8.406	27.8409	28.1376	27.5157	26.9914	25.1283	25.923	2.40406e+08	2.95295e+08	1.91891e+08	1.33422e+08	3.66763e+07	6.36232e+07
WP_004246801.1	MULTISPECIES: glutamate--ammonia ligase [Proteus]	Proteus	52 kDa	12	10.846	9.7101			5.7276	8.406	29.1264	29.0453	31.8697	31.59	27.4754	27.3901	5.86027e+08	5.54014e+08	3.92417e+09	3.2326e+09	1.86602e+08	1.75889e+08
WP_004247148.1	MULTISPECIES: DUF1440 domain-containing protein [Proteus]	Proteus	19 kDa	2	9.8601	7.7681			8.5914	8.406	32.3687	32.4477	23.4088	24.9374	29.8691	30.1834	5.54575e+09	5.85777e+09	1.11363e+07	3.21301e+07	9.80605e+08	1.21928e+09
WP_004245142.1	MULTISPECIES: preprotein translocase subunit YajC [Proteus]	Proteus	12 kDa	2	5.916	7.7681	1.0587	3.3588	8.5914	7.472	30.3406	30.4562	26.8998	25.8388	28.8619	28.8997	1.35965e+09	1.47312e+09	1.25212e+08	6.00128e+07	4.87876e+08	5.00813e+08
WP_004244764.1	MULTISPECIES: bifunctional chorismate mutase/prephenate dehydratase [Proteus]	Proteus	43 kDa	3	7.8881	10.681	1.0587	1.1196	8.5914	4.67	25.9249	25.9152	18.8844	18.6998	23.905	23.9604	6.37029e+07	6.32785e+07	483912	425795	1.57085e+07	1.63226e+07
WP_004244799.1	MULTISPECIES: NADH:ubiquinone reductase (Na(+)-transporting) subunit F [Proteus]	Proteus	46 kDa	11	8.8741	9.7101		1.1196	4.773	9.34	28.8732	28.9937	26.9555	28.061	26.6703	27.0552	4.91688e+08	5.34547e+08	1.30139e+08	2.80021e+08	1.06799e+08	1.39449e+08
WP_012367503.1	MULTISPECIES: glutamate-1-semialdehyde 2,1-aminomutase [Proteus]	Proteus	46 kDa	6	10.846	7.7681			4.773	10.274	28.6549	28.6732	28.7286	28.6565	26.6173	26.7521	4.22658e+08	4.28056e+08	4.44812e+08	4.23113e+08	1.02946e+08	1.13028e+08
WP_004242574.1	MULTISPECIES: carboxy terminal-processing peptidase [Proteus]	Proteus	77 kDa	9	11.832	9.7101			6.6822	5.604	28.768	28.6191	29.0365	28.8369	26.8087	26.6761	4.57125e+08	4.12283e+08	5.50638e+08	4.79477e+08	1.17546e+08	1.07228e+08
WP_004245480.1	MULTISPECIES: 2,3,4,5-tetrahydropyridine-2,6-dicarboxylate N-succinyltransferase [Proteus]	Proteus	30 kDa	6	7.8881	11.652			6.6822	7.472	28.9074	28.832	25.4148	25.2628	26.4461	26.7525	5.03491e+08	4.77867e+08	4.47305e+07	4.02595e+07	9.14277e+07	1.1306e+08
WP_004249705.1	MULTISPECIES: bifunctional aspartate kinase/homoserine dehydrogenase II [Proteus]	Proteus	90 kDa	9	9.8601	11.652			4.773	7.472	27.0383	27.2064	26.6638	26.1597	24.5898	25.1255	1.37824e+08	1.54865e+08	1.06316e+08	7.49656e+07	2.52502e+07	3.66029e+07
WP_012367440.1	MULTISPECIES: 4-hydroxy-3-methylbut-2-enyl diphosphate reductase [Proteus]	Proteus	35 kDa	2	14.79	7.7681			1.9092	9.34	24.638	24.667	25.6083	24.6138	23.0769	23.6627	2.6108e+07	2.6638e+07	5.11515e+07	2.56743e+07	8.84765e+06	1.32794e+07
WP_004245168.1	MULTISPECIES: bifunctional metallophosphatase/5'-nucleotidase [Proteus]	Proteus	58 kDa	7	10.846	9.7101			5.7276	6.538	27.9297	27.7189	23.8805	23.9668	25.8347	26.0705	2.55675e+08	2.20913e+08	1.54432e+07	1.63956e+07	5.98433e+07	7.04674e+07
WP_004243045.1	MULTISPECIES: superoxide dismutase family protein [Proteus]	Proteus	18 kDa	3	10.846	7.7681			7.6368	6.538	28.5948	27.7578	26.0678	26.4547	26.6451	26.4218	4.05407e+08	2.26954e+08	7.03363e+07	9.19752e+07	1.0495e+08	8.98986e+07
WP_004244776.1	MULTISPECIES: S-ribosylhomocysteine lyase [Proteus]	Proteus	19 kDa	4	9.8601	10.681			4.773	7.472	30.5633	30.3727	29.1945	29.0513	27.9126	28.3186	1.58662e+09	1.39021e+09	6.14361e+08	5.56311e+08	2.52658e+08	3.34783e+08
WP_004243827.1	MULTISPECIES: nucleoside-diphosphate kinase [Proteus]	Proteus	16 kDa	5	8.8741	11.652			5.7276	6.538	29.1497	29.9669	27.585	28.018	28.0885	28.5221	5.95564e+08	1.04936e+09	2.01325e+08	2.71809e+08	2.85417e+08	3.85489e+08
WP_004249509.1	MULTISPECIES: PTS glucose transporter subunit IIBC [Proteus]	Proteus	52 kDa	4	9.8601	8.7391			4.773	9.34	27.8622	28.0539	23.2977	22.0851	25.2142	25.8119	2.43985e+08	2.78646e+08	1.03113e+07	4.44909e+06	3.89242e+07	5.89053e+07
WP_004245218.1	MULTISPECIES: peroxide stress protein YaaA [Proteus]	Proteus	30 kDa	6	6.9021	8.7391	1.0587		6.6822	8.406	27.833	27.8814	25.4493	23.9496	25.7059	26.0613	2.3909e+08	2.47252e+08	4.58135e+07	1.62015e+07	5.47343e+07	7.00209e+07
WP_004244773.1	MULTISPECIES: signal recognition particle protein [Proteus]	Proteus	50 kDa	7	10.846	8.7391			5.7276	6.538	27.7897	27.8034	22.3039	23.3229	25.5517	25.8775	2.32022e+08	2.34238e+08	5.17777e+06	1.04929e+07	4.91849e+07	6.16477e+07
WP_004243743.1	MULTISPECIES: beta-ketoacyl-ACP synthase I [Proteus]	Proteus	43 kDa	4	6.9021	9.7101			7.6368	7.472	28.7321	28.58	28.7169	28.5782	26.7432	26.8173	4.45894e+08	4.01277e+08	4.41202e+08	4.00759e+08	1.12332e+08	1.18255e+08
WP_004248927.1	MULTISPECIES: amidohydrolase [Proteus]	Proteus	46 kDa	5	7.8881	7.7681			6.6822	9.34	27.8908	28.0921	29.7404	29.4403	26.2316	26.6037	2.48864e+08	2.86128e+08	8.96933e+08	7.2848e+08	7.87972e+07	1.01981e+08
WP_012368674.1	MULTISPECIES: 3-oxoacyl-ACP reductase FabG [Proteus]	Proteus	27 kDa	6	7.8881	9.7101			6.6822	7.472	27.4508	27.3393	27.9467	28.0919	25.1877	25.4241	1.8345e+08	1.69802e+08	2.58699e+08	2.86082e+08	3.82177e+07	4.50207e+07
WP_004245004.1	MULTISPECIES: pantoate--beta-alanine ligase [Proteus]	Proteus	32 kDa	7	8.8741	7.7681			7.6368	7.472	29.4429	29.3228	26.8049	27.1734	27.385	27.4539	7.29763e+08	6.71513e+08	1.17239e+08	1.51354e+08	1.75274e+08	1.83847e+08
WP_004244802.1	MULTISPECIES: Na(+)-translocating NADH-quinone reductase subunit C [Proteus]	Proteus	28 kDa	3	9.8601	8.7391			5.7276	7.472	28.8936	28.9336	23.5906	23.9731	26.9826	27.2427	4.98718e+08	5.12719e+08	1.26324e+07	1.64678e+07	1.32611e+08	1.58807e+08
WP_004248652.1	MULTISPECIES: LPS O-antigen length regulator Wzz(fepE) [Proteus]	Proteus	42 kDa	6	8.8741	7.7681	1.0587	1.1196	5.7276	6.538	28.3582	28.4365	24.4601	24.1658	25.9107	26.3616	3.44098e+08	3.63278e+08	2.30798e+07	1.88203e+07	6.30828e+07	8.62228e+07
WP_004248419.1	MULTISPECIES: NAD-dependent DNA ligase LigA [Proteus]	Proteus	75 kDa	10	7.8881	8.7391	1.0587		3.8184	9.34	28.5184	28.4673	27.9826	28.026	26.2184	26.5239	3.84485e+08	3.71117e+08	2.6522e+08	2.73313e+08	7.80777e+07	9.64917e+07
WP_004246386.1	MULTISPECIES: argininosuccinate lyase [Proteus]	Proteus	51 kDa	9	4.93	3.884			9.546	12.142	27.9133	27.3509	30.934	30.8436	27.7562	27.5467	2.52772e+08	1.71176e+08	2.05145e+09	1.92689e+09	2.26697e+08	1.96062e+08
WP_004244249.1	MULTISPECIES: peptidylprolyl isomerase B [Proteus]	Proteus	18 kDa	4	9.8601	9.7101			4.773	6.538	27.1897	26.8839	26.275	26.0483	24.6382	25.1064	1.53081e+08	1.23844e+08	8.12006e+07	6.9393e+07	2.61115e+07	3.6123e+07
WP_004247111.1	MULTISPECIES: peptidase T [Proteus]	Proteus	46 kDa	8	8.8741	10.681			5.7276	5.604	28.9796	28.8284	27.6347	27.5032	27.3016	27.1095	5.29324e+08	4.76652e+08	2.08389e+08	1.90236e+08	1.65426e+08	1.44801e+08
WP_004243703.1	MULTISPECIES: transcriptional regulator HexA [Proteus]	Proteus	34 kDa	6	9.8601	8.7391			3.8184	8.406	27.7956	27.7325	27.7211	27.8372	25.443	25.8714	2.32977e+08	2.23001e+08	2.21247e+08	2.39796e+08	4.56153e+07	6.13845e+07
WP_004247396.1	MULTISPECIES: glutamate 5-kinase [Proteus]	Proteus	39 kDa	8	6.9021	8.7391	1.0587		5.7276	7.472	29.3333	29.3959	21.8375	20.1665	27.2368	27.7808	6.76397e+08	7.0639e+08	3.74741e+06	1.17688e+06	1.58155e+08	2.30601e+08
WP_004244807.1	MULTISPECIES: D-sedoheptulose 7-phosphate isomerase [Proteus]	Proteus	21 kDa	4	5.916	6.7971			8.5914	8.406	29.0119	28.8924	28.6256	29.1864	27.0486	27.1327	5.41313e+08	4.98302e+08	4.14142e+08	6.10904e+08	1.38819e+08	1.47153e+08
WP_004246432.1	MULTISPECIES: envelope stress response regulator transcription factor CpxR [Proteus]	Proteus	27 kDa	8	10.846	8.7391			5.7276	4.67	29.1172	29.0428	27.1423	27.1842	26.5905	26.9708	5.82286e+08	5.5304e+08	1.48132e+08	1.52495e+08	1.01052e+08	1.31529e+08
WP_004246200.1	MULTISPECIES: RidA family protein [Proteus]	Proteus	14 kDa	4	6.9021	9.7101			5.7276	7.472	29.22	29.0546	25.1116	25.4441	26.0752	26.7076	6.25328e+08	5.5756e+08	3.62539e+07	4.56512e+07	7.0701e+07	1.09597e+08
WP_004244908.1	MULTISPECIES: serralysin family metalloprotease [Proteus]	Proteus	54 kDa	8	8.8741	6.7971			7.6368	5.604	27.5782	27.4433	27.6133	27.3032	26.0938	25.8318	2.00391e+08	1.82499e+08	2.05315e+08	1.6561e+08	7.16175e+07	5.97222e+07
WP_004243734.1	MULTISPECIES: acetyl-CoA carboxylase, carboxyltransferase subunit beta [Proteus]	Proteus	36 kDa	5	10.846	8.7391			3.8184	5.604	28.0995	28.1078	27.005	26.5827	25.9207	26.1836	2.87595e+08	2.89258e+08	1.34685e+08	1.00505e+08	6.35203e+07	7.62177e+07
WP_023843594.1	MULTISPECIES: YfbU family protein [Proteus]	Proteus	20 kDa	7	8.8741	9.7101			3.8184	6.538	27.6398	27.5651	26.2807	26.2813	25.0759	25.6231	2.09132e+08	1.9857e+08	8.15203e+07	8.15591e+07	3.53667e+07	5.16799e+07
WP_004243273.1	MULTISPECIES: D-amino acid dehydrogenase [Proteus]	Proteus	48 kDa	7	10.846	7.7681			4.773	5.604	27.8905	27.9095	27.0308	27.3877	25.6545	25.8256	2.48812e+08	2.52108e+08	1.37115e+08	1.75594e+08	5.28162e+07	5.94665e+07
WP_004244804.1	MULTISPECIES: Na(+)-translocating NADH-quinone reductase subunit A [Proteus]	Proteus	49 kDa	7	6.9021	6.7971			6.6822	8.406	28.2475	28.1501	26.7483	26.5433	25.5115	25.9763	3.18683e+08	2.9786e+08	1.12729e+08	9.77977e+07	4.78327e+07	6.60172e+07
WP_004249769.1	MULTISPECIES: aspartate-semialdehyde dehydrogenase [Proteus]	Proteus	40 kDa	7	6.9021	7.7681			5.7276	8.406	29.3701	29.3784	29.1418	29.1417	27.5403	27.5877	6.93887e+08	6.97893e+08	5.92303e+08	5.92299e+08	1.95191e+08	2.01703e+08
WP_004249797.1	MULTISPECIES: YgiW/YdeI family stress tolerance OB fold protein [Proteus]	Proteus	15 kDa	4	12.818	7.7681			2.8638	5.604	29.1857	29.0248	27.2957	26.9361	26.3057	26.9211	6.10636e+08	5.46186e+08	1.64746e+08	1.28398e+08	8.29455e+07	1.27074e+08
WP_012368417.1	MULTISPECIES: ABC transporter substrate-binding protein [Proteus]	Proteus	58 kDa	4	8.8741	7.7681			5.7276	6.538	26.4987	26.4776	4.74144	4.92241	24.0604	24.4353	9.48234e+07	9.34434e+07	26.7495	30.3244	1.7494e+07	2.26866e+07
WP_004246096.1	MULTISPECIES: CDP-diacylglycerol--serine O-phosphatidyltransferase [Proteus]	Proteus	53 kDa	6	8.8741	9.7101			2.8638	7.472	27.7051	27.6169	25.8709	25.0809	25.2614	25.6117	2.18803e+08	2.05837e+08	6.13659e+07	3.54903e+07	4.02191e+07	5.12731e+07
WP_004249947.1	MULTISPECIES: YicC family protein [Proteus]	Proteus	33 kDa	3	8.8741	9.7101			1.9092	8.406	27.2322	27.3205	28.1551	27.7103	25.2688	25.5575	1.5766e+08	1.67604e+08	2.98899e+08	2.19592e+08	4.04259e+07	4.93837e+07
WP_004243145.1	MULTISPECIES: riboflavin synthase [Proteus]	Proteus	24 kDa	3	8.8741	7.7681			5.7276	6.538	27.5796	27.3239	23.6054	25.5599	25.3631	25.615	2.00576e+08	1.68003e+08	1.27622e+07	4.94644e+07	4.31583e+07	5.13909e+07
WP_004245080.1	MULTISPECIES: Lrp/AsnC family transcriptional regulator [Proteus]	Proteus	18 kDa	2	7.8881	6.7971		1.1196	6.6822	5.604	24.4557	24.6897	14.897	19.0611	21.6532	22.5821	2.30092e+07	2.70602e+07	30509.9	546952	3.29816e+06	6.27913e+06
WP_004250050.1	MULTISPECIES: RNA-binding transcriptional accessory protein [Proteus]	Proteus	86 kDa	8	5.916	8.7391			5.7276	6.538	27.0965	27.0988	28.4956	28.7118	25.2708	25.2901	1.43499e+08	1.43727e+08	3.7848e+08	4.39643e+08	4.04836e+07	4.10292e+07
WP_004245110.1	MULTISPECIES: YajQ family cyclic di-GMP-binding protein [Proteus]	Proteus	19 kDa	6	5.916	6.7971			6.6822	8.406	28.9275	28.9862	29.2432	28.968	26.4054	26.8556	5.10545e+08	5.31757e+08	6.35457e+08	5.25081e+08	8.88813e+07	1.21438e+08
WP_004244777.1	MULTISPECIES: glutamate--cysteine ligase [Proteus]	Proteus	59 kDa	6	6.9021	9.7101			4.773	6.538	26.7632	26.7829	27.9097	27.7164	24.4936	25.0066	1.13899e+08	1.15465e+08	2.52155e+08	2.20522e+08	2.36223e+07	3.37084e+07
WP_004246411.1	MULTISPECIES: 50S ribosomal protein L31 [Proteus]	Proteus	8 kDa	2	6.9021	4.855			8.5914	7.472	28.2972	27.5698	18.4531	18.2706	27.0695	26.5691	3.2985e+08	1.99224e+08	358863	316234	1.40839e+08	9.95617e+07
WP_012367498.1	MULTISPECIES: bifunctional glutathionylspermidine amidase/synthase [Proteus]	Proteus	72 kDa	7	7.8881	8.7391			3.8184	6.538	27.3313	27.2851	17.6402	25.3245	24.4545	24.9868	1.68863e+08	1.63543e+08	204281	4.20183e+07	2.29892e+07	3.32481e+07
WP_004246089.1	MULTISPECIES: tRNA/rRNA methyltransferase [Proteus]	Proteus	41 kDa	7	6.9021	6.7971			5.7276	7.472	28.4104	28.4061	24.0839	24.3479	26.4711	26.4993	3.5676e+08	3.55713e+08	1.77819e+07	2.1352e+07	9.30217e+07	9.48578e+07
WP_004243669.1	MULTISPECIES: 1,4-dihydroxy-2-naphthoyl-CoA synthase [Proteus]	Proteus	32 kDa	4	8.8741	7.7681			5.7276	4.67	28.4313	28.4847	25.2175	25.7815	25.8155	26.3617	3.6196e+08	3.75621e+08	3.90133e+07	5.76764e+07	5.90511e+07	8.623e+07
WP_004244128.1	MULTISPECIES: catabolite repressor/activator [Proteus]	Proteus	38 kDa	6	6.9021	8.7391			6.6822	4.67	28.7558	28.6664	26.6282	26.514	27.334	27.0868	4.53269e+08	4.26037e+08	1.03723e+08	9.58336e+07	1.69187e+08	1.42537e+08
WP_004243894.1	MULTISPECIES: translation elongation factor 4 [Proteus]	Proteus	66 kDa	4	6.9021	7.7681			6.6822	5.604	26.4977	26.5366	22.1286	23.0369	24.1443	24.6864	9.47564e+07	9.73453e+07	4.58526e+06	8.6057e+06	1.85418e+07	2.69992e+07
WP_004243692.1	MULTISPECIES: NADH-quinone oxidoreductase subunit NuoF [Proteus]	Proteus	50 kDa	8	8.8741	6.7971			4.773	6.538	27.8972	27.7908	21.1534	23.2978	25.8558	26.1229	2.49967e+08	2.32205e+08	2.33243e+06	1.0312e+07	6.07267e+07	7.30779e+07
WP_004248170.1	MULTISPECIES: linear amide C-N hydrolase [Proteus]	Proteus	40 kDa	4	5.916	7.7681			4.773	8.406	28.645	28.8478	23.5616	24.4504	26.2588	26.7137	4.19764e+08	4.83113e+08	1.2381e+07	2.29252e+07	8.02944e+07	1.1006e+08
WP_004243847.1	MULTISPECIES: Fe-S cluster assembly scaffold IscU [Proteus]	Proteus	14 kDa	3	8.8741	5.8261			7.6368	4.67	29.0708	28.9293	24.8942	23.859	27.0519	27.1384	5.63887e+08	5.11183e+08	3.11812e+07	1.52155e+07	1.39133e+08	1.47734e+08
WP_004243144.1	MULTISPECIES: cyclopropane fatty acyl phospholipid synthase [Proteus]	Proteus	44 kDa	7	5.916	8.7391	1.0587		3.8184	6.538	28.5784	28.3674	26.1977	26.401	26.6314	26.5929	4.00836e+08	3.46288e+08	7.69649e+07	8.8611e+07	1.03954e+08	1.01216e+08
WP_004248574.1	MULTISPECIES: agmatinase [Proteus]	Proteus	33 kDa	5	7.8881	10.681			1.9092	5.604	28.1718	28.2449	25.7153	25.4025	26.1219	26.3115	3.02373e+08	3.1809e+08	5.50899e+07	4.43511e+07	7.30235e+07	8.32811e+07
WP_004244147.1	MULTISPECIES: biosynthetic arginine decarboxylase [Proteus]	Proteus	72 kDa	4	8.8741	7.7681			2.8638	6.538	27.8665	27.9363	26.5247	26.5736	25.6036	25.9061	2.44713e+08	2.56844e+08	9.65458e+07	9.98716e+07	5.09867e+07	6.28805e+07
WP_004246594.1	MULTISPECIES: F0F1 ATP synthase subunit delta [Proteus]	Proteus	20 kDa	4	5.916	8.7391			4.773	6.538	27.4629	27.3762	29.5793	29.4744	25.6886	25.4735	1.8499e+08	1.74205e+08	8.02131e+08	7.45897e+08	5.40796e+07	4.6591e+07
WP_012367557.1	MULTISPECIES: siderophore ABC transporter substrate-binding protein [Proteus]	Proteus	34 kDa	7	7.8881	6.7971			6.6822	4.67	28.4092	28.1281	25.2894	25.2765	25.898	26.0748	3.56472e+08	2.93356e+08	4.10085e+07	4.06441e+07	6.25269e+07	7.0681e+07
WP_004247945.1	MULTISPECIES: UDP-4-amino-4-deoxy-L-arabinose aminotransferase [Proteus]	Proteus	42 kDa	5	6.9021	7.7681			4.773	6.538	27.6952	27.4625	23.2272	21.8711	24.3734	25.3549	2.17314e+08	1.84947e+08	9.81972e+06	3.8359e+06	2.17334e+07	4.29136e+07
WP_004245405.1	MULTISPECIES: anaerobic glycerol-3-phosphate dehydrogenase subunit A [Proteus]	Proteus	60 kDa	6	8.8741	7.7681			4.773	4.67	28.7346	28.6341	25.3064	24.9565	26.5002	26.3417	4.46657e+08	4.16596e+08	4.14938e+07	3.25586e+07	9.49172e+07	8.50416e+07
WP_004242516.1	MULTISPECIES: Hsp20 family protein [Proteus]	Proteus	17 kDa	2	6.9021	7.7681			3.8184	7.472	28.4298	28.451	25.8237	25.862	25.9037	26.5953	3.61605e+08	3.66947e+08	5.93875e+07	6.09866e+07	6.27765e+07	1.01384e+08
WP_004245136.1	MULTISPECIES: transcription antitermination factor NusB [Proteus]	Proteus	15 kDa	3	8.8741	6.7971			3.8184	6.538	27.2108	26.9716	26.2591	27.1116	24.745	25.0683	1.55329e+08	1.31604e+08	8.03103e+07	1.45015e+08	2.81181e+07	3.51822e+07
WP_004246587.1	MULTISPECIES: bifunctional UDP-N-acetylglucosamine diphosphorylase/glucosamine-1-phosphate N-acetyltransferase GlmU [Proteus]	Proteus	49 kDa	6	7.8881	7.7681	1.0587		1.9092	6.538	26.4171	26.3037	30.0685	30.0735	24.6779	24.6811	8.96085e+07	8.28309e+07	1.12598e+09	1.12983e+09	2.68401e+07	2.69005e+07
WP_004246669.1	MULTISPECIES: common pilus major fimbrillin subunit EcpA [Proteus]	Proteus	22 kDa	5	6.9021	5.8261		1.1196	3.8184	7.472	28.2371	28.6271	28.7071	27.9808	26.2884	26.7704	3.16389e+08	4.14577e+08	4.38224e+08	2.64888e+08	8.19612e+07	1.14468e+08
WP_004249676.1	MULTISPECIES: dihydroxy-acid dehydratase [Proteus]	Proteus	66 kDa	5	5.916	6.7971			6.6822	5.604	28.2209	28.1076	24.144	23.6408	26.6438	26.5419	3.12845e+08	2.89222e+08	1.85382e+07	1.30793e+07	1.04855e+08	9.77017e+07
WP_012367911.1	MULTISPECIES: biotin/lipoyl-binding protein [Proteus]	Proteus	39 kDa	9	8.8741	9.7101			1.9092	4.67	27.2633	27.3383	23.8303	23.7461	24.2241	25.1261	1.61093e+08	1.69692e+08	1.49153e+07	1.40701e+07	1.95967e+07	3.66195e+07
WP_004244263.1	MULTISPECIES: SPFH/Band 7/PHB domain protein [Proteus]	Proteus	34 kDa	6	6.9021	8.7391			4.773	4.67	27.4374	27.3424	29.4015	27.6031	25.1763	25.3671	1.81752e+08	1.70165e+08	7.09134e+08	2.03872e+08	3.79167e+07	4.32771e+07
WP_004244004.1	MULTISPECIES: NAD(P)H-dependent oxidoreductase [Proteus]	Proteus	21 kDa	4	5.916	7.7681			5.7276	5.604	29.0359	29.1584	25.3582	25.7226	26.3974	27.0371	5.50414e+08	5.99188e+08	4.30111e+07	5.53712e+07	8.83907e+07	1.37713e+08
WP_012368849.1	MULTISPECIES: penicillin-binding protein activator [Proteus]	Proteus	64 kDa	6	7.8881	6.7971			6.6822	3.736	27.6078	27.6641	24.2722	25.0714	25.3219	25.6781	2.04538e+08	2.1268e+08	2.02616e+07	3.52565e+07	4.19432e+07	5.36869e+07
WP_004246273.1	MULTISPECIES: peptidylprolyl isomerase [Proteus]	Proteus	22 kDa	3	7.8881	6.7971			3.8184	6.538	27.5538	27.4636	25.8826	26.4289	25.8117	25.7266	1.9702e+08	1.85081e+08	6.18625e+07	9.03425e+07	5.88963e+07	5.55239e+07
WP_004246288.1	MULTISPECIES: protease modulator HflC [Proteus]	Proteus	38 kDa	7	6.9021	7.7681			4.773	5.604	28.1819	28.1739	26.506	27.187	26.2043	26.3673	3.04513e+08	3.02828e+08	9.52993e+07	1.5279e+08	7.73171e+07	8.6565e+07
WP_004245101.1	MULTISPECIES: cytochrome o ubiquinol oxidase subunit II [Proteus]	Proteus	35 kDa	3	5.916	8.7391			3.8184	6.538	27.8228	27.9014	28.0361	28.0084	25.7468	26.3122	2.37411e+08	2.50708e+08	2.75228e+08	2.69994e+08	5.63069e+07	8.33239e+07
WP_004245471.1	MULTISPECIES: UMP kinase [Proteus]	Proteus	26 kDa	5	7.8881	6.7971			4.773	5.604	29.356	29.2911	23.7381	23.5964	27.3415	27.332	6.87128e+08	6.56889e+08	1.39922e+07	1.26831e+07	1.70068e+08	1.68943e+08
WP_004248458.1	MULTISPECIES: signal peptidase I [Proteus]	Proteus	36 kDa	4	7.8881	5.8261			5.7276	5.604	28.1568	28.2252	27.0642	28.4903	26.2138	26.3178	2.99252e+08	3.13787e+08	1.40325e+08	3.7708e+08	7.78284e+07	8.36468e+07
WP_004248953.1	MULTISPECIES: inosine/xanthosine triphosphatase [Proteus]	Proteus	20 kDa	3	5.916	5.8261			6.6822	6.538	27.9939	28.0253	20.4657	19.5517	25.5816	26.072	2.67302e+08	2.73185e+08	1.4481e+06	768531	5.02153e+07	7.0544e+07
WP_012367763.1	MULTISPECIES: ACP S-malonyltransferase [Proteus]	Proteus	33 kDa	4	8.8741	6.7971			4.773	4.67	27.6184	27.435	23.2293	23.7777	25.6428	25.8175	2.0605e+08	1.81445e+08	9.83402e+06	1.43812e+07	5.23897e+07	5.91363e+07
WP_004248152.1	MULTISPECIES: glutathione transferase GstA [Proteus]	Proteus	23 kDa	2	6.9021	6.7971			5.7276	5.604	28.6325	28.6525	22.4881	22.8784	26.2122	26.5518	4.16129e+08	4.21954e+08	5.88303e+06	7.71029e+06	7.77435e+07	9.83759e+07
WP_012367675.1	MULTISPECIES: 6-phosphogluconolactonase [Proteus]	Proteus	36 kDa	4	7.8881	6.7971			3.8184	6.538	27.9882	27.8921	23.4923	23.0557	25.828	25.7889	2.66243e+08	2.49088e+08	1.17999e+07	8.71866e+06	5.95683e+07	5.79732e+07
WP_004243298.1	MULTISPECIES: DUF4822 domain-containing protein [Proteus]	Proteus	18 kDa	3	5.916	8.7391			2.8638	7.472	29.3278	29.2387	24.9243	26.1022	27.1509	27.4539	6.73822e+08	6.33476e+08	3.18389e+07	7.20344e+07	1.49015e+08	1.83846e+08
WP_012368551.1	MULTISPECIES: Fe(2+) transporter permease subunit FeoB [Proteus]	Proteus	85 kDa	3	2.958	5.8261	7.4109	3.3588	0.9546	4.67	24.0048	23.9903	23.0146	22.4401	20.9703	21.5455	1.68333e+07	1.66653e+07	8.47373e+06	5.69029e+06	2.05448e+06	3.06087e+06
WP_004243163.1	MULTISPECIES: Fe-S cluster assembly ATPase SufC [Proteus]	Proteus	28 kDa	7	8.8741	4.855	1.0587		4.773	4.67	27.6899	27.6098	27.0728	25.8127	25.5943	25.7423	2.16515e+08	2.04825e+08	1.41168e+08	5.89389e+07	5.066e+07	5.61325e+07
WP_004244442.1	MULTISPECIES: 3-deoxy-7-phosphoheptulonate synthase AroG [Proteus]	Proteus	39 kDa	5	7.8881	5.8261		1.1196	4.773	4.67	27.2495	27.2007	23.8797	24.6661	25.2495	25.3507	1.5956e+08	1.5425e+08	1.54351e+07	2.66222e+07	3.98895e+07	4.27874e+07
WP_004242824.1	MULTISPECIES: Re/Si-specific NAD(P)(+) transhydrogenase subunit alpha [Proteus]	Proteus	54 kDa	7	5.916	7.7681	2.1174		3.8184	4.67	28.4569	28.5724	24.9629	23.7498	25.7699	26.4399	3.68457e+08	3.99151e+08	3.27018e+07	1.41062e+07	5.72147e+07	9.10318e+07
WP_004246586.1	MULTISPECIES: glutamine--fructose-6-phosphate transaminase (isomerizing) [Proteus]	Proteus	67 kDa	7	7.8881	6.7971			2.8638	6.538	29.1247	29.2557	28.5041	27.9798	27.2825	27.5184	5.85354e+08	6.4099e+08	3.80695e+08	2.64703e+08	1.63249e+08	1.92246e+08
WP_004243261.1	MULTISPECIES: signal peptide peptidase SppA [Proteus]	Proteus	68 kDa	3	7.8881	6.7971			5.7276	3.736	27.4915	27.1881	28.7236	28.5095	25.5641	25.1924	1.88696e+08	1.52908e+08	4.43264e+08	3.82128e+08	4.96086e+07	3.83414e+07
WP_004248529.1	MULTISPECIES: FAD-dependent 2-octaprenylphenol hydroxylase [Proteus]	Proteus	46 kDa	5	8.8741	7.7681			2.8638	4.67	25.9856	25.9434	26.6595	24.6426	23.5908	23.9983	6.64445e+07	6.45251e+07	1.06e+08	2.61907e+07	1.26336e+07	1.67573e+07
WP_004246334.1	MULTISPECIES: protoheme IX biogenesis protein HemY [Proteus]	Proteus	47 kDa	5	6.9021	6.7971			3.8184	6.538	27.8435	27.8743	22.6807	22.5855	25.7751	26.0936	2.4084e+08	2.46039e+08	6.72325e+06	6.29367e+06	5.74221e+07	7.16047e+07
WP_004249223.1	MULTISPECIES: SGNH/GDSL hydrolase family protein [Proteus]	Proteus	46 kDa	5	7.8881	5.8261			4.773	5.604	26.4536	26.6079	21.1926	21.9829	24.3793	24.5955	9.19049e+07	1.02276e+08	2.39667e+06	4.14482e+06	2.18226e+07	2.53503e+07
WP_012367888.1	MULTISPECIES: 2-hydroxyacid dehydrogenase [Proteus]	Proteus	37 kDa	5	6.9021	5.8261			4.773	6.538	28.8035	28.7916	26.5126	26.8054	26.6264	26.9691	4.68509e+08	4.64669e+08	9.57416e+07	1.17285e+08	1.03595e+08	1.31374e+08
WP_004246252.1	MULTISPECIES: octaprenyl diphosphate synthase [Proteus]	Proteus	36 kDa	2	6.9021	5.8261			5.7276	5.604	26.9088	27.0168	21.5301	22.4387	24.7338	25.1281	1.25999e+08	1.35794e+08	3.02827e+06	5.6848e+06	2.79006e+07	3.66708e+07
WP_004247229.1	MULTISPECIES: DNA-binding protein HU-beta [Proteus]	Proteus	10 kDa	4	6.9021	6.7971			5.7276	4.67	30.082	29.9652	25.3859	25.6502	27.8011	28.0374	1.13652e+09	1.04813e+09	4.38446e+07	5.2661e+07	2.33862e+08	2.75488e+08
WP_012368108.1	MULTISPECIES: PTS sugar transporter subunit IIB [Proteus]	Proteus	10 kDa	3	5.916	4.855			5.7276	7.472	29.1766	29.1308	26.2176	26.3819	26.697	27.0272	6.06765e+08	5.87832e+08	7.80363e+07	8.74491e+07	1.08789e+08	1.36771e+08
WP_004243134.1	MULTISPECIES: Grx4 family monothiol glutaredoxin [Proteus]	Proteus	13 kDa	2	7.8881	5.8261			4.773	5.604	26.7164	26.8302	22.6448	22.807	23.2514	24.4228	1.10267e+08	1.19312e+08	6.55803e+06	7.33846e+06	9.98533e+06	2.24896e+07
WP_004245176.1	MULTISPECIES: hydrogenase expression/formation protein HypE [Proteus]	Proteus	36 kDa	5	7.8881	7.7681			2.8638	5.604	27.6171	27.5687	27.6784	27.2985	25.7835	25.8938	2.05859e+08	1.99064e+08	2.14802e+08	1.65066e+08	5.77559e+07	6.23451e+07
WP_004246343.1	MULTISPECIES: dTDP-4-amino-4,6-dideoxygalactose transaminase [Proteus]	Proteus	42 kDa	3	6.9021	6.7971			2.8638	7.472	25.7846	25.6031	24.8875	24.5854	23.6827	23.7681	5.78013e+07	5.09668e+07	3.10373e+07	2.51729e+07	1.34653e+07	1.42857e+07
WP_012367480.1	MULTISPECIES: lipoprotein [Proteus]	Proteus	21 kDa	7	6.9021	5.8261	1.0587	1.1196	3.8184	4.67	27.9065	27.6936	24.0451	25.7147	25.7397	25.8689	2.51584e+08	2.17066e+08	1.73101e+07	5.50691e+07	5.60283e+07	6.12779e+07
WP_004245722.1	MULTISPECIES: anaerobic C4-dicarboxylate transporter [Proteus]	Proteus	46 kDa	3	5.916	3.884		1.1196	6.6822	5.604	29.7992	29.7807	29.7529	29.6427	27.7113	28.0162	9.34216e+08	9.2231e+08	9.04729e+08	8.38184e+08	2.19748e+08	2.7146e+08
WP_004247214.1	MULTISPECIES: ribose ABC transporter substrate-binding protein RbsB [Proteus]	Proteus	31 kDa	5	6.9021	8.7391			1.9092	5.604	28.1835	28.1381	24.911	24.8607	26.3429	26.4199	3.04846e+08	2.95408e+08	3.15476e+07	3.04654e+07	8.51116e+07	8.97827e+07
WP_004245303.1	MULTISPECIES: lipopolysaccharide ABC transporter substrate-binding protein LptA [Proteus]	Proteus	20 kDa	7	6.9021	5.8261		1.1196	4.773	4.67	28.1933	28.2013	27.6209	27.1423	25.8414	26.4039	3.06925e+08	3.08638e+08	2.06404e+08	1.48129e+08	6.01218e+07	8.87926e+07
WP_004246384.1	MULTISPECIES: Si-specific NAD(P)(+) transhydrogenase [Proteus]	Proteus	51 kDa	5	5.916	9.7101			3.8184	3.736	27.4833	27.5956	25.8461	25.3005	25.5573	25.8741	1.87627e+08	2.02812e+08	6.03166e+07	4.13234e+07	4.93745e+07	6.1499e+07
WP_004247821.1	MULTISPECIES: ketoacyl-ACP synthase III [Proteus]	Proteus	34 kDa	3	5.916	8.7391			2.8638	5.604	27.5579	27.5935	24.5189	22.9347	25.3525	25.6218	1.9759e+08	2.02516e+08	2.40397e+07	8.01734e+06	4.28419e+07	5.16339e+07
WP_004247073.1	MULTISPECIES: DUF496 family protein [Proteus]	Proteus	13 kDa	3	6.9021	7.7681			3.8184	4.67	28.4534	28.3003	25.7183	27.6006	25.4382	26.1989	3.67564e+08	3.30548e+08	5.52043e+07	2.03522e+08	4.54626e+07	7.70292e+07
WP_004244046.1	MULTISPECIES: Xaa-Pro aminopeptidase [Proteus]	Proteus	49 kDa	6	7.8881	6.7971			3.8184	4.67	28.2753	28.0981	24.0427	24.1911	25.9502	26.2142	3.24882e+08	2.87322e+08	1.7281e+07	1.91529e+07	6.4834e+07	7.78483e+07
WP_004243822.1	MULTISPECIES: cytoskeleton protein RodZ [Proteus]	Proteus	35 kDa	5	8.8741	7.7681			2.8638	3.736	27.3542	27.2394	23.2975	23.9136	25.3061	25.3994	1.71573e+08	1.58449e+08	1.03096e+07	1.58018e+07	4.14846e+07	4.42565e+07
WP_004245058.1	MULTISPECIES: carbon starvation protein A [Proteus]	Proteus	77 kDa	5	5.916	5.8261			6.6822	4.67	28.6216	28.6409	24.3938	23.804	26.5447	26.8263	4.13001e+08	4.18558e+08	2.20434e+07	1.46455e+07	9.78911e+07	1.18996e+08
WP_012368127.1	MULTISPECIES: Fe-S protein assembly chaperone HscA [Proteus]	Proteus	67 kDa	7	7.8881	9.7101			1.9092	3.736	27.3266	27.2197	27.5333	23.9805	25.2081	25.2485	1.68322e+08	1.56294e+08	1.9424e+08	1.65522e+07	3.87608e+07	3.98626e+07
WP_004247012.1	MULTISPECIES: LysR family transcriptional regulator [Proteus]	Proteus	34 kDa	3	2.958	3.884	6.3522	8.9568	0.9546	0.934	25.4813	25.6798	35.3443	35.2178	27.9579	26.5684	4.68408e+07	5.375e+07	4.36216e+10	3.99587e+10	2.60708e+08	9.95121e+07
WP_004247100.1	MULTISPECIES: alpha/beta hydrolase YcfP [Proteus]	Proteus	21 kDa	4	5.916	9.7101			1.9092	4.67	27.9774	28.116	25.2115	20.8609	25.1185	25.7738	2.6427e+08	2.90919e+08	3.88522e+07	1.90438e+06	3.64276e+07	5.73686e+07
WP_004248426.1	MULTISPECIES: thiosulfate ABC transporter substrate-binding protein CysP [Proteus]	Proteus	39 kDa	6	7.8881	6.7971			2.8638	4.67	28.002	27.8862	27.8977	28.6753	25.5681	26.0454	2.68811e+08	2.48083e+08	2.50064e+08	4.28663e+08	4.97472e+07	6.92531e+07
WP_004245418.1	MULTISPECIES: sigma 54-interacting transcriptional regulator [Proteus]	Proteus	61 kDa	6	6.9021	4.855			5.7276	4.67	24.8465	24.6669	24.5948	22.9661	22.376	22.5916	3.01666e+07	2.6637e+07	2.53372e+07	8.19357e+06	5.44321e+06	6.32028e+06
WP_004249106.1	MULTISPECIES: ribosome biogenesis GTP-binding protein YihA/YsxC [Proteus]	Proteus	23 kDa	6	6.9021	6.7971			2.8638	5.604	26.6862	26.6292	22.1367	21.7042	24.1171	24.4975	1.07984e+08	1.03795e+08	4.61128e+06	3.41675e+06	1.81958e+07	2.36855e+07
WP_004247442.1	MULTISPECIES: thioredoxin domain-containing protein [Proteus]	Proteus	27 kDa	4	4.93	6.7971			5.7276	4.67	26.9211	27.0241	21.5119	19.2678	25.0122	25.3743	1.27071e+08	1.36476e+08	2.99033e+06	631211	3.38384e+07	4.34947e+07
WP_004243798.1	MULTISPECIES: phosphocarrier protein Hpr [Proteus]	Proteus	9 kDa	3	5.916	4.855			5.7276	5.604	31.2746	31.3051	21.4252	22.0164	28.9119	29.2515	2.59767e+09	2.65317e+09	2.81597e+06	4.24212e+06	5.0507e+08	6.39119e+08
WP_004246809.1	MULTISPECIES: glucose-1-phosphatase [Proteus]	Proteus	23 kDa	4	4.93	4.855			5.7276	6.538	28.3991	28.2535	23.4897	23.786	25.9825	26.3154	3.53982e+08	3.20009e+08	1.17792e+07	1.4464e+07	6.62994e+07	8.35046e+07
WP_004247099.1	MULTISPECIES: beta-N-acetylhexosaminidase [Proteus]	Proteus	38 kDa	5	6.9021	5.8261			3.8184	5.604	27.2167	26.9304	21.4777	20.4885	24.2839	24.7198	1.55967e+08	1.27895e+08	2.92033e+06	1.47109e+06	2.04265e+07	2.76318e+07
WP_012368845.1	MULTISPECIES: isoprenoid biosynthesis glyoxalase ElbB [Proteus]	Proteus	24 kDa	3	5.916	6.7971			4.773	4.67	26.7537	26.4931	25.1555	24.2286	23.9724	24.3497	1.13154e+08	9.44535e+07	3.7372e+07	1.96573e+07	1.64597e+07	2.13784e+07
WP_004244796.1	MULTISPECIES: CsbD family protein [Proteus]	Proteus	8 kDa	2	6.9021	6.7971			2.8638	5.604	28.3546	28.3836	22.1347	21.8742	25.8736	26.5976	3.43241e+08	3.50206e+08	4.60473e+06	3.84401e+06	6.148e+07	1.01548e+08
WP_012368511.1	MULTISPECIES: peptidylprolyl isomerase [Proteus]	Proteus	22 kDa	4	4.93	4.855	1.0587		4.773	5.604	28.461	28.4427	25.0945	22.9295	24.5113	26.2278	3.69504e+08	3.64842e+08	3.58264e+07	7.98863e+06	2.39125e+07	7.85851e+07
WP_004247834.1	MULTISPECIES: NAD-dependent protein deacylase [Proteus]	Proteus	33 kDa	4	6.9021	6.7971			4.773	2.802	27.0365	27.1724	25.5565	23.943	24.9992	25.3196	1.37654e+08	1.51255e+08	4.93497e+07	1.61268e+07	3.35356e+07	4.18762e+07
WP_004246616.1	MULTISPECIES: LutB/LldF family L-lactate oxidation iron-sulfur protein [Proteus]	Proteus	53 kDa	6	5.916	4.855			3.8184	6.538	27.0568	26.9381	28.5162	28.7438	25.2781	25.616	1.39604e+08	1.28582e+08	3.83899e+08	4.49513e+08	4.06883e+07	5.14268e+07
WP_004248535.1	MULTISPECIES: phosphoglycerate dehydrogenase [Proteus]	Proteus	45 kDa	4	5.916	6.7971			2.8638	5.604	27.674	27.6554	26.6895	27.3886	24.8944	25.2302	2.14143e+08	2.11402e+08	1.08227e+08	1.75712e+08	3.11865e+07	3.93604e+07
WP_036894229.1	MULTISPECIES: gamma-glutamyltransferase [Proteus]	Proteus	63 kDa	4	6.9021	5.8261			2.8638	5.604	25.8717	25.4564	21.5896	20.5442	23.9414	23.9215	6.13991e+07	4.60417e+07	3.15587e+06	1.52907e+06	1.61095e+07	1.58886e+07
WP_004243451.1	MULTISPECIES: lipid kinase YegS [Proteus]	Proteus	32 kDa	4	5.916	5.8261			3.8184	5.604	27.4026	27.3175	22.919	24.0073	25.2646	25.6367	1.77421e+08	1.67263e+08	7.93052e+06	1.68621e+07	4.03104e+07	5.21692e+07
WP_004245292.1	MULTISPECIES: UDP-N-acetylglucosamine 1-carboxyvinyltransferase [Proteus]	Proteus	45 kDa	5	5.916	8.7391			2.8638	3.736	27.8212	27.8446	27.9899	26.9201	25.4447	25.7547	2.37148e+08	2.41028e+08	2.66569e+08	1.26985e+08	4.56688e+07	5.66154e+07
WP_004243093.1	MULTISPECIES: transcriptional regulator TyrR [Proteus]	Proteus	60 kDa	6	6.9021	5.8261			3.8184	4.67	26.3277	26.3269	22.8537	24.0422	24.1451	24.5659	8.42225e+07	8.41754e+07	7.57946e+06	1.72751e+07	1.85519e+07	2.48348e+07
WP_004246365.1	MULTISPECIES: branched-chain amino acid transaminase [Proteus]	Proteus	34 kDa	5	5.916	5.8261			4.773	4.67	26.943	27.0739	19.4187	21.122	24.3248	25.0312	1.29015e+08	1.41273e+08	700839	2.28214e+06	2.10139e+07	3.42875e+07
WP_012367478.1	MULTISPECIES: cytochrome o ubiquinol oxidase subunit I [Proteus]	Proteus	74 kDa	4	5.916	3.884			5.7276	5.604	26.7362	26.9831	19.7181	21.0592	25.0452	25.3162	1.1179e+08	1.32652e+08	862431	2.18503e+06	3.46215e+07	4.17776e+07
WP_004243888.1	MULTISPECIES: pyridoxine 5'-phosphate synthase [Proteus]	Proteus	27 kDa	3	5.916	6.7971			2.8638	5.604	27.9852	28.1489	25.1345	23.5293	25.3946	26.1174	2.65698e+08	2.97619e+08	3.68332e+07	1.2107e+07	4.41091e+07	7.27983e+07
WP_004246204.1	MULTISPECIES: hypothetical protein [Proteus]	Proteus	8 kDa	2	8.8741	7.7681			0.9546	3.736	26.7956	26.9745	26.344	26.3959	23.0855	24.4641	1.16483e+08	1.31867e+08	8.51817e+07	8.8298e+07	8.90099e+06	2.31442e+07
WP_004252261.1	MULTISPECIES: bifunctional chorismate mutase/prephenate dehydrogenase [Proteus]	Proteus	42 kDa	5	0.98601	2.913	2.1174	1.1196	6.6822	6.538	27.0229	26.9736	26.8033	25.9299	25.5733	25.9455	1.36362e+08	1.31781e+08	1.17113e+08	6.39255e+07	4.99262e+07	6.4622e+07
WP_004244530.1	MULTISPECIES: SDR family oxidoreductase [Proteus]	Proteus	30 kDa	3	1.972	2.913	4.2348	6.7176	2.8638	2.802	27.0206	27.2702	22.0728	22.0084	24.1223	25.2421	1.36148e+08	1.61863e+08	4.41149e+06	4.21894e+06	1.82609e+07	3.96851e+07
WP_012367573.1	MULTISPECIES: outer membrane protein assembly factor BamD [Proteus]	Proteus	28 kDa	5	4.93	5.8261		1.1196	3.8184	4.67	28.0109	28.1345	26.1294	26.6633	26.2009	26.351	2.70462e+08	2.94665e+08	7.34044e+07	1.06278e+08	7.71369e+07	8.55951e+07
WP_012368662.1	MULTISPECIES: glycine C-acetyltransferase [Proteus]	Proteus	43 kDa	6	3.944	3.884	1.0587		5.7276	5.604	28.0334	28.1453	28.0561	28.2453	26.292	26.2888	2.74726e+08	2.96878e+08	2.79071e+08	3.18194e+08	8.21636e+07	8.19794e+07
WP_004248647.1	MULTISPECIES: Cys-tRNA(Pro)/Cys-tRNA(Cys) deacylase YbaK [Proteus]	Proteus	17 kDa	4	4.93	3.884	1.0587		4.773	5.604	26.7854	26.7656	24.8761	24.7451	24.7485	25.0425	1.15665e+08	1.14091e+08	3.07921e+07	2.81197e+07	2.81873e+07	3.45567e+07
WP_004247101.1	MULTISPECIES: NAD(P)/FAD-dependent oxidoreductase [Proteus]	Proteus	48 kDa	5	4.93	4.855			4.773	5.604	26.5842	26.5006	23.912	24.5178	23.9558	24.462	1.0061e+08	9.4945e+07	1.5784e+07	2.40217e+07	1.62707e+07	2.31104e+07
WP_004247043.1	MULTISPECIES: nucleoid-associated protein YejK [Proteus]	Proteus	38 kDa	7	5.916	5.8261			2.8638	5.604	27.72	27.6522	22.319	23.231	25.2543	25.6386	2.21085e+08	2.10936e+08	5.23226e+06	9.84515e+06	4.00235e+07	5.22396e+07
WP_012368665.1	MULTISPECIES: NAD-dependent epimerase [Proteus]	Proteus	38 kDa	4	7.8881	5.8261			1.9092	4.67	28.5539	28.5377	29.0103	29.2338	26.5943	26.5463	3.94064e+08	3.8968e+08	5.40733e+08	6.31308e+08	1.01317e+08	9.80028e+07
WP_004242778.1	MULTISPECIES: long-chain-fatty-acid--CoA ligase FadD [Proteus]	Proteus	63 kDa	4	5.916	5.8261			3.8184	4.67	29.1743	29.1566	23.6036	23.7384	26.9041	27.1858	6.05806e+08	5.98443e+08	1.27463e+07	1.39947e+07	1.25585e+08	1.52669e+08
WP_012368493.1	MULTISPECIES: lysine-sensitive aspartokinase 3 [Proteus]	Proteus	49 kDa	6	4.93	5.8261			3.8184	5.604	26.8777	26.7885	23.3027	24.6834	24.7257	25.0162	1.23308e+08	1.15914e+08	1.03471e+07	2.6943e+07	2.77437e+07	3.39341e+07
WP_004247823.1	MULTISPECIES: beta-ketoacyl-ACP synthase II [Proteus]	Proteus	43 kDa	4	6.9021	6.7971			2.8638	3.736	28.9029	28.7299	27.6049	27.409	26.73	26.8109	5.01937e+08	4.45197e+08	2.04134e+08	1.78215e+08	1.11313e+08	1.17732e+08
WP_004246455.1	MULTISPECIES: rhodanese-like domain-containing protein [Proteus]	Proteus	16 kDa	4	6.9021	5.8261			2.8638	4.67	27.8163	27.6429	27.4407	27.2725	25.3874	25.6847	2.36343e+08	2.09575e+08	1.82167e+08	1.62119e+08	4.38897e+07	5.39337e+07
WP_004247250.1	MULTISPECIES: DNA polymerase III subunit gamma/tau [Proteus]	Proteus	73 kDa	7	5.916	6.7971			4.773	2.802	27.2735	26.9657	24.9626	26.6326	25.6882	25.3835	1.62232e+08	1.31067e+08	3.26962e+07	1.04041e+08	5.40636e+07	4.37705e+07
WP_012368012.1	MULTISPECIES: NAD-dependent epimerase [Proteus]	Proteus	38 kDa	7	7.8881	5.8261			3.8184	2.802	28.1433	28.1635	27.6738	28.1853	25.9035	26.2202	2.96476e+08	3.00654e+08	2.14116e+08	3.05217e+08	6.27656e+07	7.81725e+07
WP_012367885.1	MULTISPECIES: Slp family lipoprotein [Proteus]	Proteus	22 kDa	3	4.93	5.8261			4.773	4.67	27.6959	27.6775	19.5279	17.4908	25.2394	25.4082	2.17426e+08	2.14667e+08	755929	184191	3.96116e+07	4.45263e+07
WP_004247827.1	MULTISPECIES: purine nucleoside phosphoramidase [Proteus]	Proteus	13 kDa	3	5.916	5.8261			2.8638	5.604	26.8345	26.5698	22.1298	23.8925	24.718	24.8884	1.19671e+08	9.96107e+07	4.58919e+06	1.55723e+07	2.75973e+07	3.10571e+07
WP_012367999.1	MULTISPECIES: DUF2594 family protein [Proteus]	Proteus	8 kDa	2	4.93	4.855			4.773	5.604	28.0979	27.8038	27.196	27.1855	25.9557	26.0848	2.87279e+08	2.3431e+08	1.53745e+08	1.52629e+08	6.50786e+07	7.11728e+07
WP_004244790.1	MULTISPECIES: xanthine phosphoribosyltransferase [Proteus]	Proteus	17 kDa	3	5.916	5.8261			3.8184	4.67	27.1365	27.3523	17.1039	19.9555	24.3101	25.0935	1.47536e+08	1.71341e+08	140855	1.01673e+06	2.07998e+07	3.58015e+07
WP_004242781.1	MULTISPECIES: cell division topological specificity factor MinE [Proteus]	Proteus	10 kDa	4	8.8741	4.855			2.8638	3.736	26.5629	26.4686	20.4726	22.0721	24.675	24.8962	9.91368e+07	9.28657e+07	1.45502e+06	4.40931e+06	2.67872e+07	3.12257e+07
WP_004244382.1	MULTISPECIES: ferric iron uptake transcriptional regulator [Proteus]	Proteus	17 kDa	2	5.916	5.8261			4.773	3.736	29.3171	29.311	27.6275	27.1994	27.5162	27.4622	6.68843e+08	6.66036e+08	2.07353e+08	1.54108e+08	1.91957e+08	1.84903e+08
WP_004252595.1	MULTISPECIES: 4Fe-4S dicluster domain-containing protein [Proteus]	Proteus	25 kDa	2	2.958	2.913	4.2348	7.8372	0.9546	1.868	25.895	25.9573	26.1566	25.8658	23.547	23.677	6.2399e+07	6.51498e+07	7.48013e+07	6.11488e+07	1.22557e+07	1.3412e+07
WP_012368596.1	MULTISPECIES: shikimate kinase AroK [Proteus]	Proteus	20 kDa	3	6.9021	4.855			3.8184	3.736	27.4463	27.5399	21.4772	22.0162	25.168	25.6176	1.82879e+08	1.95141e+08	2.91926e+06	4.24181e+06	3.7698e+07	5.14817e+07
WP_012368592.1	MULTISPECIES: peptidoglycan glycosyltransferase/peptidoglycan DD-transpeptidase MrcA [Proteus]	Proteus	93 kDa	9	6.9021	6.7971			1.9092	3.736	26.0759	26.0454	27.9934	23.2292	23.5372	24.095	7.07358e+07	6.92535e+07	2.67211e+08	9.83307e+06	1.21728e+07	1.79197e+07
WP_004246111.1	MULTISPECIES: dipeptidase PepE [Proteus]	Proteus	27 kDa	5	5.916	5.8261			2.8638	4.67	27.4476	27.46	26.676	24.9962	25.4176	25.6776	1.83039e+08	1.84623e+08	1.07223e+08	3.34661e+07	4.48199e+07	5.36685e+07
WP_012368016.1	MULTISPECIES: D-hexose-6-phosphate mutarotase [Proteus]	Proteus	33 kDa	4	6.9021	5.8261			2.8638	3.736	26.5747	26.6659	27.1995	27.438	23.8131	24.2754	9.99529e+07	1.06469e+08	1.54127e+08	1.81829e+08	1.4739e+07	2.03066e+07
WP_004244989.1	MULTISPECIES: 5'-methylthioadenosine/S-adenosylhomocysteine nucleosidase [Proteus]	Proteus	25 kDa	4	5.916	3.884			4.773	4.67	27.3184	27.363	23.864	24.2679	25.3966	25.689	1.67366e+08	1.72614e+08	1.52683e+07	2.02009e+07	4.41719e+07	5.40943e+07
WP_004248016.1	MULTISPECIES: universal stress protein UspE [Proteus]	Proteus	36 kDa	5	6.9021	5.8261			3.8184	2.802	27.2863	27.2066	23.7158	23.4156	24.8511	25.1405	1.63674e+08	1.54879e+08	1.37778e+07	1.11895e+07	3.02633e+07	3.69859e+07
WP_004244125.1	MULTISPECIES: 16S rRNA (cytosine(1402)-N(4))-methyltransferase RsmH [Proteus]	Proteus	35 kDa	5	5.916	4.855			4.773	3.736	28.0297	28.0422	30.0724	30.1083	26.1295	26.3344	2.74025e+08	2.76396e+08	1.12901e+09	1.15748e+09	7.34123e+07	8.46158e+07
WP_004242729.1	MULTISPECIES: YebC/PmpR family DNA-binding transcriptional regulator [Proteus]	Proteus	27 kDa	3	6.9021	4.855			2.8638	4.67	28.6814	28.5812	25.2239	25.1093	26.3297	26.6118	4.30487e+08	4.01616e+08	3.91874e+07	3.61953e+07	8.43394e+07	1.02551e+08
WP_004245482.1	MULTISPECIES: DUF3461 family protein [Proteus]	Proteus	15 kDa	3	5.916	6.7971			1.9092	4.67	28.5681	28.4602	28.5428	28.1848	26.6664	26.7127	3.97971e+08	3.69295e+08	3.91043e+08	3.05111e+08	1.06507e+08	1.09981e+08
WP_004248711.1	MULTISPECIES: DNA polymerase III subunit alpha [Proteus]	Proteus	130 kDa	6	5.916	4.855	1.0587	1.1196	1.9092	3.736	25.9721	25.882	21.4542	20.3102	23.3165	24.0173	6.58227e+07	6.18384e+07	2.87322e+06	1.30013e+06	1.04463e+07	1.69793e+07
WP_004242837.1	MULTISPECIES: NAD(P)H-quinone oxidoreductase [Proteus]	Proteus	37 kDa	6	4.93	5.8261			1.9092	5.604	26.1686	26.0645	26.1215	26.9173	23.7825	24.096	7.54282e+07	7.01769e+07	7.30053e+07	1.2674e+08	1.44296e+07	1.79319e+07
WP_004248868.1	MULTISPECIES: succinate dehydrogenase/fumarate reductase iron-sulfur subunit [Proteus]	Proteus	27 kDa	3	2.958	4.855			4.773	5.604	29.1055	29.2646	23.2903	23.0886	26.8371	27.2049	5.77592e+08	6.44966e+08	1.02587e+07	8.92022e+06	1.1989e+08	1.547e+08
WP_004243877.1	MULTISPECIES: molecular chaperone [Proteus]	Proteus	28 kDa	6	4.93	5.8261			3.8184	3.736	27.5378	27.6447	26.9499	24.3316	25.3657	25.7244	1.94852e+08	2.09834e+08	1.29634e+08	2.11122e+07	4.32343e+07	5.5438e+07
WP_004248507.1	MULTISPECIES: UDP-glucose 4-epimerase GalE [Proteus]	Proteus	37 kDa	3	4.93	3.884			4.773	4.67	27.5876	27.5532	28.0269	27.7895	25.4758	25.6349	2.01697e+08	1.96942e+08	2.73496e+08	2.31986e+08	4.66631e+07	5.21033e+07
WP_004246246.1	MULTISPECIES: transcription elongation factor GreA [Proteus]	Proteus	18 kDa	5	5.916	4.855			3.8184	3.736	30.1113	30.0177	26.4908	26.3862	28.1741	28.1718	1.15989e+09	1.08698e+09	9.43001e+07	8.77106e+07	3.02872e+08	3.02387e+08
WP_004243902.1	MULTISPECIES: ATP-dependent RNA helicase SrmB [Proteus]	Proteus	51 kDa	3	4.93	5.8261			2.8638	4.67	27.4814	27.2298	31.0389	31.1565	25.5294	25.3437	1.87383e+08	1.57391e+08	2.20624e+09	2.3936e+09	4.84317e+07	4.258e+07
WP_004245455.1	MULTISPECIES: SDR family oxidoreductase [Proteus]	Proteus	26 kDa	4	5.916	3.884			4.773	3.736	27.1857	26.5646	23.6436	28.9543	25.7887	25.3634	1.52656e+08	9.92547e+07	1.31051e+07	5.20114e+08	5.79671e+07	4.31649e+07
WP_004248018.1	MULTISPECIES: FNR family transcription factor [Proteus]	Proteus	28 kDa	3	4.93	5.8261			2.8638	4.67	26.8426	27.02	29.0659	28.6714	24.3936	24.9657	1.20347e+08	1.36089e+08	5.6197e+08	4.27524e+08	2.20397e+07	3.27664e+07
WP_012367485.1	MULTISPECIES: adenine phosphoribosyltransferase [Proteus]	Proteus	20 kDa	2	4.93	3.884			3.8184	5.604	26.426	27.1235	24.7392	24.3909	23.7152	24.7564	9.01595e+07	1.46208e+08	2.80054e+07	2.19982e+07	1.3772e+07	2.83417e+07
WP_026090527.1	MULTISPECIES: DUF493 family protein YbeD [Proteus]	Proteus	10 kDa	2	4.93	4.855			4.773	3.736	27.308	27.2472	23.264	22.0576	25.5248	25.4066	1.66162e+08	1.59298e+08	1.00729e+07	4.36527e+06	4.82744e+07	4.44779e+07
WP_004246454.1	MULTISPECIES: protein-export chaperone SecB [Proteus]	Proteus	18 kDa	3	2.958	6.7971			3.8184	4.67	28.8502	28.7043	27.4533	27.5354	27.0918	27.1464	4.83909e+08	4.37378e+08	1.83767e+08	1.94532e+08	1.43036e+08	1.48549e+08
WP_004244998.1	MULTISPECIES: RNA polymerase-binding protein DksA [Proteus]	Proteus	17 kDa	2	4.93	2.913			5.7276	4.67	28.2401	28.5276	19.7085	20.4837	25.7938	26.5978	3.17044e+08	3.86946e+08	856726	1.46628e+06	5.81716e+07	1.01561e+08
WP_004248376.1	MULTISPECIES: ribonucleotide-diphosphate reductase subunit beta [Proteus]	Proteus	44 kDa	5	3.944	4.855	2.1174	1.1196	1.9092	3.736	26.9662	27.0695	30.5138	29.9896	24.6914	25.0942	1.31107e+08	1.40843e+08	1.53314e+09	1.06606e+09	2.70918e+07	3.58177e+07
WP_004245406.1	MULTISPECIES: glycerol-3-phosphate transporter [Proteus]	Proteus	50 kDa	6	3.944	2.913		1.1196	4.773	4.67	27.6812	27.5334	27.4336	27.5034	25.7715	25.7089	2.15212e+08	1.94261e+08	1.81279e+08	1.90254e+08	5.72793e+07	5.48466e+07
WP_004242618.1	MULTISPECIES: undecaprenyl-phosphate 4-deoxy-4-formamido-L-arabinose transferase [Proteus]	Proteus	37 kDa	7	4.93	2.913			4.773	4.67	27.9156	27.7612	23.1661	22.1906	25.5334	25.782	2.53189e+08	2.27489e+08	9.41237e+06	4.78677e+06	4.85651e+07	5.76972e+07
WP_012368606.1	MULTISPECIES: ATPase RavA [Proteus]	Proteus	58 kDa	5	5.916	5.8261	1.0587		1.9092	2.802	24.272	24.2782	20.2117	5.24434	21.5664	22.1677	2.02575e+07	2.03459e+07	1.2143e+06	37.9055	3.10561e+06	4.71125e+06
WP_004245060.1	MULTISPECIES: YbaB/EbfC family nucleoid-associated protein [Proteus]	Proteus	12 kDa	2	4.93	3.884		1.1196	2.8638	4.67	25.7025	25.4411	27.7374	28.0109	23.5142	23.3767	5.46024e+07	4.5554e+07	2.2377e+08	2.70477e+08	1.19806e+07	1.08917e+07
WP_004248621.1	MULTISPECIES: FAD-dependent oxidoreductase [Proteus]	Proteus	52 kDa	4	3.944	4.855			2.8638	5.604	24.5894	24.3567	31.9463	31.5126	24.7908	24.614	2.52439e+07	2.14826e+07	4.13805e+09	3.06357e+09	2.90246e+07	2.56782e+07
WP_004249857.1	MULTISPECIES: 3-dehydroquinate synthase [Proteus]	Proteus	40 kDa	3	4.93	4.855			3.8184	3.736	26.8921	26.8745	25.291	24.4611	24.7817	25.3112	1.24542e+08	1.23035e+08	4.10543e+07	2.30952e+07	2.88419e+07	4.16336e+07
WP_004244116.1	MULTISPECIES: undecaprenyldiphospho-muramoylpentapeptide beta-N-acetylglucosaminyltransferase [Proteus]	Proteus	39 kDa	5	3.944	5.8261			1.9092	5.604	26.0945	26.1243	27.7076	26.565	23.8234	24.0779	7.16509e+07	7.31493e+07	2.1919e+08	9.92804e+07	1.48445e+07	1.77077e+07
WP_004246054.1	MULTISPECIES: D-alanyl-D-alanine carboxypeptidase DacA [Proteus]	Proteus	45 kDa	7	2.958	7.7681			2.8638	3.736	26.4325	26.7386	23.6468	22.8255	24.0186	24.8063	9.05692e+07	1.11973e+08	1.31336e+07	7.4329e+06	1.69949e+07	2.93393e+07
WP_004243646.1	MULTISPECIES: transcriptional regulator RcsB [Proteus]	Proteus	24 kDa	3	3.944	5.8261			3.8184	3.736	27.3047	27.3331	25.6376	25.6943	25.5432	25.6504	1.65776e+08	1.69074e+08	5.2202e+07	5.42935e+07	4.88952e+07	5.26667e+07
WP_004243118.1	MULTISPECIES: pyridoxamine 5'-phosphate oxidase [Proteus]	Proteus	25 kDa	3	3.944	6.7971			3.8184	2.802	25.0983	25.1676	21.2408	22.2712	22.1795	23.487	3.59196e+07	3.76888e+07	2.47805e+06	5.06166e+06	4.74989e+06	1.17569e+07
WP_004248380.1	MULTISPECIES: YfaZ family outer membrane protein [Proteus]	Proteus	19 kDa	4	4.93	3.884			3.8184	4.67	27.1789	26.7939	25.7111	25.8517	24.1656	24.2991	1.51942e+08	1.1635e+08	5.49316e+07	6.05537e+07	1.88185e+07	2.06422e+07
WP_004244343.1	MULTISPECIES: RNA polymerase sigma factor RpoS [Proteus]	Proteus	38 kDa	3	4.93	5.8261			4.773	1.868	28.8041	28.8382	21.2865	21.6864	27.1087	27.4343	4.68714e+08	4.79905e+08	2.55785e+06	3.37479e+06	1.44719e+08	1.81359e+08
WP_004243807.1	MULTISPECIES: Dyp-type peroxidase [Proteus]	Proteus	33 kDa	4	5.916	4.855			2.8638	3.736	27.2707	26.7864	22.9415	22.7923	24.9827	25.5551	1.61915e+08	1.15746e+08	8.05516e+06	7.26382e+06	3.31545e+07	4.93014e+07
WP_004246396.1	MULTISPECIES: M20 family metallopeptidase [Proteus]	Proteus	43 kDa	4	4.93	4.855			2.8638	4.67	27.2964	26.9255	27.4687	27.5969	25.0467	25.1656	1.64833e+08	1.2746e+08	1.8574e+08	2.02995e+08	3.46579e+07	3.76354e+07
WP_012368496.1	MULTISPECIES: glyoxylate bypass operon transcriptional repressor IclR [Proteus]	Proteus	30 kDa	4	4.93	4.855			4.773	2.802	27.6943	27.5803	23.0332	22.3895	25.6219	25.7284	2.17173e+08	2.00673e+08	8.58374e+06	5.49433e+06	5.16381e+07	5.55945e+07
WP_004245906.1	MULTISPECIES: transcriptional repressor LexA [Proteus]	Proteus	22 kDa	3	4.93	3.884			3.8184	4.67	25.6776	25.3674	16.0423	4.50737	23.1108	23.1982	5.36711e+07	4.3285e+07	67485.8	22.7433	9.05802e+06	9.62417e+06
WP_012367686.1	MULTISPECIES: molybdopterin molybdotransferase MoeA [Proteus]	Proteus	45 kDa	3	4.93	5.8261			2.8638	3.736	27.5556	27.6232	22.7024	24.0896	25.4059	25.7633	1.97275e+08	2.06732e+08	6.82487e+06	1.78519e+07	4.44569e+07	5.69551e+07
WP_012368075.1	MULTISPECIES: NADH:flavin oxidoreductase/NADH oxidase [Proteus]	Proteus	40 kDa	5	3.944	6.7971			3.8184	2.802	26.8734	26.6977	26.2841	26.4065	24.9219	24.6252	1.22945e+08	1.08842e+08	8.17126e+07	8.89529e+07	3.17864e+07	2.58782e+07
WP_004242581.1	MULTISPECIES: hexitol phosphatase HxpB [Proteus]	Proteus	24 kDa	4	4.93	4.855			4.773	2.802	27.9161	27.8733	30.0425	29.9716	26.3858	26.1718	2.53268e+08	2.45868e+08	1.10582e+09	1.05279e+09	8.76832e+07	7.55972e+07
WP_004243724.1	MULTISPECIES: PTS sugar transporter subunit IIA [Proteus]	Proteus	16 kDa	3	4.93	5.8261			3.8184	2.802	27.4861	27.3454	29.0767	16.4772	24.398	24.6109	1.87993e+08	1.70528e+08	5.66198e+08	91231.2	2.21067e+07	2.56217e+07
WP_004245295.1	MULTISPECIES: phospholipid-binding protein MlaC [Proteus]	Proteus	24 kDa	2	3.944	4.855			3.8184	4.67	27.4052	27.4842	24.3773	23.928	25.1122	25.7611	1.77741e+08	1.87744e+08	2.17915e+07	1.59607e+07	3.62682e+07	5.68671e+07
WP_004242825.1	MULTISPECIES: Re/Si-specific NAD(P)(+) transhydrogenase subunit beta [Proteus]	Proteus	49 kDa	4	5.916	4.855			2.8638	3.736	27.5138	27.6027	24.3431	24.1271	24.8524	25.5871	1.91634e+08	2.03811e+08	2.12809e+07	1.83221e+07	3.02905e+07	5.04066e+07
WP_004249140.1	MULTISPECIES: uroporphyrinogen decarboxylase [Proteus]	Proteus	40 kDa	4	5.916	5.8261			1.9092	3.736	27.1008	27.1147	28.0663	27.807	24.8297	24.9309	1.43926e+08	1.45322e+08	2.81066e+08	2.34827e+08	2.98176e+07	3.19841e+07
WP_004244520.1	MULTISPECIES: YbaK/prolyl-tRNA synthetase associated domain-containing protein [Proteus]	Proteus	18 kDa	4	4.93	6.7971			1.9092	3.736	27.2196	27.2854	31.2299	30.2223	25.0997	25.4471	1.56283e+08	1.63582e+08	2.51846e+09	1.25266e+09	3.59547e+07	4.57439e+07
WP_004246272.1	MULTISPECIES: 3'(2'),5'-bisphosphate nucleotidase CysQ [Proteus]	Proteus	27 kDa	4	5.916	2.913			2.8638	5.604	27.6067	27.5796	21.6162	21.4101	25.5224	25.6634	2.04387e+08	2.00585e+08	3.21452e+06	2.78656e+06	4.81962e+07	5.31429e+07
WP_004246848.1	MULTISPECIES: insulinase family protein [Proteus]	Proteus	57 kDa	6	6.9021	5.8261			1.9092	2.802	26.6976	26.6542	20.5968	24.6348	24.2399	24.7352	1.08837e+08	1.0561e+08	1.58585e+06	2.60503e+07	1.9812e+07	2.79275e+07
WP_004243865.1	MULTISPECIES: nitrogen regulatory protein P-II [Proteus]	Proteus	12 kDa	2	4.93	4.855			2.8638	4.67	27.4378	27.5147	24.6615	22.7198	25.326	25.6844	1.81809e+08	1.91761e+08	2.65366e+07	6.90761e+06	4.20629e+07	5.39217e+07
WP_004246485.1	MULTISPECIES: 50S ribosomal protein L28 [Proteus]	Proteus	9 kDa	2	3.944	4.855			4.773	3.736	27.3147	27.3321	24.3155	23.7413	25.4015	25.4431	1.66934e+08	1.68962e+08	2.08783e+07	1.40235e+07	4.43221e+07	4.56189e+07
WP_004244523.1	MULTISPECIES: imidazole glycerol phosphate synthase subunit HisF [Proteus]	Proteus	28 kDa	4	4.93	2.913	1.0587	1.1196	3.8184	2.802	26.8035	26.8804	28.358	27.8928	25.6246	25.3714	1.17128e+08	1.23543e+08	3.44031e+08	2.49206e+08	5.17335e+07	4.34056e+07
WP_004246031.1	MULTISPECIES: PhoH family protein [Proteus]	Proteus	40 kDa	6	3.944	3.884	1.0587	1.1196	2.8638	3.736	27.3575	27.3373	26.2184	25.3414	25.3015	25.5257	1.71963e+08	1.69568e+08	7.80761e+07	4.25125e+07	4.13528e+07	4.83061e+07
WP_004246291.1	MULTISPECIES: RNA chaperone Hfq [Proteus]	Proteus	11 kDa	3	4.93	3.884		1.1196	2.8638	3.736	28.5585	28.3893	24.014	24.4232	26.788	26.5572	3.95325e+08	3.51592e+08	1.69411e+07	2.24969e+07	1.15874e+08	9.87415e+07
WP_004244536.1	MULTISPECIES: L-serine ammonia-lyase [Proteus]	Proteus	49 kDa	4	3.944	3.884		1.1196	2.8638	4.67	26.2838	26.3511	19.424	20.8708	24.0678	24.2819	8.16967e+07	8.56018e+07	703392	1.91756e+06	1.75843e+07	2.0397e+07
WP_004243102.1	MULTISPECIES: phage shock protein PspA [Proteus]	Proteus	25 kDa	5	3.944	4.855			3.8184	3.736	29.1409	29.261	23.218	23.3562	27.1101	27.4855	5.91968e+08	6.43336e+08	9.75708e+06	1.07376e+07	1.44859e+08	1.87909e+08
WP_004247799.1	MULTISPECIES: 50S ribosomal protein L25 [Proteus]	Proteus	11 kDa	3	4.93	3.884			2.8638	4.67	27.5857	27.6654	29.6545	29.3566	24.7533	25.5448	2.01436e+08	2.12874e+08	8.45057e+08	6.87396e+08	2.82805e+07	4.89489e+07
WP_004243730.1	MULTISPECIES: amidophosphoribosyltransferase [Proteus]	Proteus	57 kDa	3	3.944	4.855			3.8184	3.736	26.9656	26.6372	26.191	25.8554	25.351	25.2475	1.31059e+08	1.04376e+08	7.66102e+07	6.07099e+07	4.27978e+07	3.98348e+07
WP_012367711.1	MULTISPECIES: 3-phosphoshikimate 1-carboxyvinyltransferase [Proteus]	Proteus	46 kDa	3	5.916	4.855			2.8638	2.802	26.809	26.821	25.1901	24.6096	24.8447	25.1429	1.17572e+08	1.1856e+08	3.82806e+07	2.55989e+07	3.013e+07	3.70479e+07
WP_004244690.1	MULTISPECIES: CoA-binding protein [Proteus]	Proteus	15 kDa	4	5.916	3.884			2.8638	3.736	27.0519	27.0822	24.5843	24.9304	24.1538	24.9717	1.39131e+08	1.42088e+08	2.51539e+07	3.19747e+07	1.86641e+07	3.2903e+07
WP_012368045.1	MULTISPECIES: protein YebF [Proteus]	Proteus	14 kDa	3	4.93	4.855			2.8638	3.736	28.1481	27.9791	23.2277	22.1496	26.3847	26.6256	2.97448e+08	2.64577e+08	9.82273e+06	4.65264e+06	8.76148e+07	1.03539e+08
WP_012367436.1	MULTISPECIES: molybdopterin adenylyltransferase [Proteus]	Proteus	21 kDa	6	3.944	3.884			2.8638	5.604	27.9465	28.1224	27.4057	27.4333	25.8954	26.162	2.58657e+08	2.92199e+08	1.77803e+08	1.8124e+08	6.24171e+07	7.5085e+07
WP_004246853.1	MULTISPECIES: glutathione-disulfide reductase [Proteus]	Proteus	49 kDa	6	4.93	4.855			2.8638	3.736	29.3958	29.3187	27.1094	27.2628	27.5878	27.6055	7.06326e+08	6.69572e+08	1.44788e+08	1.61031e+08	2.01717e+08	2.04214e+08
WP_012368589.1	MULTISPECIES: D-threitol dehydrogenase [Proteus]	Proteus	27 kDa	4	5.916	4.855			3.8184	1.868	27.1587	27.1185	23.3008	23.5857	24.6021	24.8871	1.49824e+08	1.45711e+08	1.03335e+07	1.25891e+07	2.54657e+07	3.1028e+07
WP_004247112.1	MULTISPECIES: cupin domain-containing protein [Proteus]	Proteus	43 kDa	5	3.944	5.8261			2.8638	3.736	26.8101	26.6834	25.168	24.0814	24.6868	24.7358	1.17662e+08	1.07772e+08	3.76978e+07	1.77506e+07	2.70063e+07	2.7939e+07
WP_004244537.1	MULTISPECIES: HAAAP family serine/threonine permease [Proteus]	Proteus	49 kDa	3	4.93	4.855			2.8638	3.736	27.2966	27.133	25.1899	25.4419	24.8006	25.3731	1.64854e+08	1.47176e+08	3.82756e+07	4.558e+07	2.92236e+07	4.34586e+07
WP_004242555.1	MULTISPECIES: DUF2628 domain-containing protein [Proteus]	Proteus	15 kDa	2	3.944	3.884			4.773	3.736	25.7459	25.9442	18.696	19.0909	24.2027	24.3346	5.62715e+07	6.45614e+07	424666	558397	1.93079e+07	2.11564e+07
WP_004248872.1	MULTISPECIES: glycerol-3-phosphate dehydrogenase subunit GlpB [Proteus]	Proteus	48 kDa	3	6.9021	4.855			0.9546	3.736	26.205	26.157	25.4489	24.9231	22.929	23.576	7.73571e+07	7.48244e+07	4.58008e+07	3.18133e+07	7.98562e+06	1.25047e+07
WP_004245082.1	MULTISPECIES: acyl-CoA thioesterase [Proteus]	Proteus	15 kDa	2	4.93	2.913			4.773	3.736	27.9116	27.9331	22.0571	20.8954	25.2481	25.9008	2.52482e+08	2.56277e+08	4.36359e+06	1.95046e+06	3.98497e+07	6.26476e+07
WP_026090432.1	MULTISPECIES: ribosome-associated ATPase/putative transporter RbbA [Proteus]	Proteus	103 kDa	5	4.93	3.884	2.1174	2.2392	0.9546	1.868	28.0942	27.761	31.4367	31.1122	26.4047	25.9774	2.86553e+08	2.27458e+08	2.9066e+09	2.32109e+09	8.88392e+07	6.60642e+07
WP_012367851.1	MULTISPECIES: peptide chain release factor 1 [Proteus]	Proteus	41 kDa	7	2.958	4.855	2.1174		2.8638	2.802	26.3526	26.0709	27.2524	27.5894	23.6618	24.1512	8.56908e+07	7.04891e+07	1.59882e+08	2.01949e+08	1.32713e+07	1.86304e+07
WP_004243753.1	MULTISPECIES: chorismate synthase [Proteus]	Proteus	39 kDa	3	3.944	3.884		1.1196	3.8184	2.802	25.9875	25.8422	4.3264	18.6162	23.6709	23.7165	6.65293e+07	6.01552e+07	20.0621	401821	1.33548e+07	1.3784e+07
WP_004243977.1	MULTISPECIES: IreA family TonB-dependent siderophore receptor [Proteus]	Proteus	76 kDa	4	3.944	3.884			4.773	2.802	26.8338	26.857	19.6654	21.6961	25.0561	25.1299	1.1961e+08	1.21556e+08	831509	3.39758e+06	3.48855e+07	3.67166e+07
WP_004250169.1	MULTISPECIES: hydrogenase 4 subunit B [Proteus]	Proteus	72 kDa	3	3.944	4.855			1.9092	4.67	27.5236	27.5401	24.2917	24.2324	25.0159	25.4691	1.92946e+08	1.95162e+08	2.05364e+07	1.97095e+07	3.39266e+07	4.64465e+07
WP_004245478.1	MULTISPECIES: type I methionyl aminopeptidase [Proteus]	Proteus	30 kDa	4	4.93	4.855			0.9546	4.67	25.718	25.7298	27.5687	27.4338	23.3063	23.7341	5.51944e+07	5.56466e+07	1.99063e+08	1.81301e+08	1.03726e+07	1.39537e+07
WP_004243141.1	MULTISPECIES: HTH-type transcriptional repressor PurR [Proteus]	Proteus	38 kDa	4	3.944	4.855			3.8184	2.802	26.0844	26.2462	25.2529	24.8201	24.3803	24.3996	7.11538e+07	7.95965e+07	3.99847e+07	2.9621e+07	2.18382e+07	2.21316e+07
WP_004246290.1	MULTISPECIES: GTPase HflX [Proteus]	Proteus	48 kDa	5	5.916	4.855			1.9092	2.802	25.8728	26.1145	22.5771	22.6448	23.0681	23.696	6.14465e+07	7.26543e+07	6.2572e+06	6.55784e+06	8.79417e+06	1.35898e+07
WP_004245009.1	MULTISPECIES: ABC transporter substrate-binding protein [Proteus]	Proteus	38 kDa	3	3.944	3.884			2.8638	4.67	26.0923	26.3803	25.935	25.58	23.533	24.5372	7.15424e+07	8.73473e+07	6.4153e+07	5.01571e+07	1.21376e+07	2.43467e+07
WP_004242920.1	MULTISPECIES: D-alanine--D-alanine ligase [Proteus]	Proteus	40 kDa	4	4.93	3.884			2.8638	3.736	26.556	26.4739	25.9693	26.8934	24.1098	24.4835	9.8665e+07	9.32076e+07	6.56953e+07	1.2466e+08	1.81037e+07	2.3456e+07
WP_004245304.1	MULTISPECIES: LPS export ABC transporter ATP-binding protein [Proteus]	Proteus	27 kDa	4	4.93	3.884			2.8638	3.736	26.4784	26.517	24.6457	24.6766	23.7704	24.4905	9.34963e+07	9.60323e+07	2.62481e+07	2.68157e+07	1.43093e+07	2.35705e+07
WP_004246197.1	MULTISPECIES: aspartate carbamoyltransferase [Proteus]	Proteus	35 kDa	3	4.93	3.884			2.8638	3.736	25.1544	25.1878	25.4777	22.6055	23.1319	23.2441	3.73441e+07	3.82205e+07	4.67241e+07	6.38188e+06	9.19142e+06	9.93513e+06
WP_026090429.1	MULTISPECIES: YciK family oxidoreductase [Proteus]	Proteus	28 kDa	5	2.958	4.855			2.8638	4.67	27.0987	27.211	21.7453	21.2006	25.0245	25.3283	1.43717e+08	1.55358e+08	3.51554e+06	2.40993e+06	3.41296e+07	4.21296e+07
WP_004245190.1	MULTISPECIES: cystathionine beta-lyase [Proteus]	Proteus	44 kDa	4	5.916	3.884			2.8638	2.802	26.3694	26.4738	19.834	20.7454	24.0932	24.5569	8.669e+07	9.31996e+07	934598	1.75788e+06	1.78973e+07	2.46807e+07
WP_004243260.1	MULTISPECIES: NAD(P)H nitroreductase [Proteus]	Proteus	20 kDa	2	4.93	3.884			2.8638	3.736	25.3327	25.3725	18.2565	19.5859	21.775	22.8398	4.22585e+07	4.34405e+07	313143	786928	3.58865e+06	7.50722e+06
WP_004243985.1	MULTISPECIES: UDP-glucose--hexose-1-phosphate uridylyltransferase [Proteus]	Proteus	41 kDa	4	3.944	3.884			2.8638	4.67	27.6524	27.7146	24.2307	23.7859	25.1441	25.6207	2.10965e+08	2.20252e+08	1.96862e+07	1.44637e+07	3.70794e+07	5.15937e+07
WP_004245045.1	MULTISPECIES: helix-turn-helix transcriptional regulator [Proteus]	Proteus	24 kDa	2	5.916	3.884			2.8638	2.802	27.3148	27.2985	21.795	21.0427	25.0568	25.3164	1.66944e+08	1.65071e+08	3.63881e+06	2.16015e+06	3.49019e+07	4.17825e+07
WP_004243490.1	MULTISPECIES: sodium/proline symporter PutP [Proteus]	Proteus	54 kDa	3	2.958	4.855			3.8184	3.736	27.5943	27.7475	30.5813	30.5021	25.8236	26.0845	2.02627e+08	2.2533e+08	1.60658e+09	1.52067e+09	5.93841e+07	7.11592e+07
WP_004243288.1	MULTISPECIES: nitroreductase family protein [Proteus]	Proteus	23 kDa	3	4.93	4.855			1.9092	3.736	28.8965	28.9321	26.9305	27.0912	26.6753	27.1141	4.99703e+08	5.12206e+08	1.27901e+08	1.42979e+08	1.07168e+08	1.45259e+08
WP_004244680.1	MULTISPECIES: bifunctional 3-hydroxydecanoyl-ACP dehydratase/trans-2-decenoyl-ACP isomerase [Proteus]	Proteus	19 kDa	2	4.93	4.855			2.8638	2.802	28.3439	28.2255	26.7141	26.6313	26.3234	26.3559	3.4069e+08	3.13847e+08	1.10089e+08	1.03952e+08	8.39746e+07	8.58848e+07
WP_004249430.1	MULTISPECIES: dihydroxyacetone kinase ADP-binding subunit DhaL [Proteus]	Proteus	23 kDa	3	5.916	5.8261			0.9546	2.802	26.7538	26.5175	24.1235	23.7671	24.6138	24.5951	1.13158e+08	9.60666e+07	1.82766e+07	1.42759e+07	2.56742e+07	2.53441e+07
WP_004244689.1	MULTISPECIES: methylglyoxal synthase [Proteus]	Proteus	17 kDa	3	6.9021	4.855			1.9092	1.868	25.9271	26.0551	21.5654	21.9962	23.1579	23.9178	6.38003e+07	6.97205e+07	3.10333e+06	4.18314e+06	9.35866e+06	1.58477e+07
WP_012368203.1	MULTISPECIES: hypothetical protein [Proteus]	Proteus	23 kDa	3	5.916	4.855			0.9546	3.736	26.272	26.2223	20.8786	21.5675	23.8073	24.1912	8.10351e+07	7.82909e+07	1.92793e+06	3.10787e+06	1.46797e+07	1.91543e+07
WP_004249162.1	MULTISPECIES: single-stranded DNA-binding protein SSB1 [Proteus]	Proteus	19 kDa	2	3.944	4.855			1.9092	4.67	29.6327	29.734	26.5194	26.448	27.5093	27.7186	8.32373e+08	8.92938e+08	9.61927e+07	9.1547e+07	1.91042e+08	2.20869e+08
WP_004243270.1	MULTISPECIES: MipA/OmpV family protein [Proteus]	Proteus	28 kDa	2	4.93	4.855			2.8638	2.802	27.6085	27.4624	28.1228	27.8043	25.5249	25.6231	2.04634e+08	1.84927e+08	2.92295e+08	2.34382e+08	4.82784e+07	5.16798e+07
WP_004243041.1	MULTISPECIES: HTH-type transcriptional regulator CysB [Proteus]	Proteus	37 kDa	4	6.9021	4.855			0.9546	2.802	27.0213	27.2526	22.5959	23.1121	24.4436	24.8885	1.36218e+08	1.59897e+08	6.33913e+06	9.06624e+06	2.28175e+07	3.10582e+07
WP_012367981.1	MULTISPECIES: lactoylglutathione lyase [Proteus]	Proteus	15 kDa	1	4.93	4.855			2.8638	2.802	28.1201	28.3102	24.6167	24.7304	24.6651	25.5461	2.91746e+08	3.32827e+08	2.5725e+07	2.78342e+07	2.66024e+07	4.8995e+07
WP_004245686.1	MULTISPECIES: NADH-quinone oxidoreductase subunit B family protein [Proteus]	Proteus	29 kDa	3	5.916	3.884			0.9546	4.67	25.4839	25.4044	26.3719	26.1856	23.2788	23.3991	4.69257e+07	4.44097e+07	8.68422e+07	7.63227e+07	1.01768e+07	1.10621e+07
WP_004246507.1	MULTISPECIES: chromosomal replication initiator protein DnaA [Proteus]	Proteus	53 kDa	3	5.916	4.855			1.9092	2.802	24.4089	24.6864	22.9489	21.3824	21.618	22.6792	2.22753e+07	2.69981e+07	8.09666e+06	2.73374e+06	3.21849e+06	6.71605e+06
WP_012367592.1	MULTISPECIES: S-(hydroxymethyl)glutathione dehydrogenase/class III alcohol dehydrogenase [Proteus]	Proteus	39 kDa	5	4.93	4.855				5.604	29.0739	28.8809	29.5334	29.1267	26.8647	26.908	5.65069e+08	4.94333e+08	7.77007e+08	5.86159e+08	1.22201e+08	1.25926e+08
WP_004246293.1	MULTISPECIES: tRNA (adenosine(37)-N6)-dimethylallyltransferase MiaA [Proteus]	Proteus	35 kDa	2	4.93	1.942	2.1174	1.1196	2.8638	1.868	26.2457	26.3772	16.5293	17.3329	24.2804	24.0975	7.9569e+07	8.71623e+07	94584.9	165095	2.03764e+07	1.79505e+07
WP_004246661.1	MULTISPECIES: universal stress protein UspA [Proteus]	Proteus	16 kDa	2	3.944	2.913	1.0587		2.8638	3.736	24.9255	25.2198	20.3876	22.5494	24.0165	24.1108	3.18662e+07	3.90774e+07	1.37172e+06	6.13834e+06	1.697e+07	1.81168e+07
WP_004245252.1	MULTISPECIES: 16S rRNA (cytidine(1402)-2'-O)-methyltransferase [Proteus]	Proteus	32 kDa	4	4.93	3.884	1.0587		2.8638	1.868	24.1071	24.0662	23.0919	22.4819	22.1074	22.4907	1.80705e+07	1.75652e+07	8.94034e+06	5.85769e+06	4.51833e+06	5.8934e+06
WP_004246195.1	MULTISPECIES: ornithine carbamoyltransferase [Proteus]	Proteus	37 kDa	4			3.1761	2.2392	4.773	4.67	24.352	23.7853	27.3334	27.5276	23.3165	23.2337	2.14127e+07	1.44576e+07	1.69117e+08	1.93478e+08	1.04462e+07	9.86391e+06
WP_004246856.1	MULTISPECIES: RidA family protein [Proteus]	Proteus	18 kDa	3	3.944	4.855			2.8638	2.802	28.3056	28.2619	25.0445	23.965	26.1757	26.5195	3.31766e+08	3.2187e+08	3.46066e+07	1.63751e+07	7.58e+07	9.61947e+07
WP_004245923.1	MULTISPECIES: bifunctional 4-hydroxy-2-oxoglutarate aldolase/2-dehydro-3-deoxy-phosphogluconate aldolase [Proteus]	Proteus	22 kDa	3	4.93	3.884			1.9092	3.736	26.3029	26.2014	22.0326	21.3629	24.1582	24.303	8.27895e+07	7.71627e+07	4.29029e+06	2.69696e+06	1.87211e+07	2.06985e+07
WP_004243251.1	MULTISPECIES: UTP--glucose-1-phosphate uridylyltransferase GalU [Proteus]	Proteus	33 kDa	2	4.93	2.913			3.8184	2.802	24.1297	23.985	21.992	22.2606	21.6851	21.9982	1.83557e+07	1.66041e+07	4.17116e+06	5.02468e+06	3.37185e+06	4.18893e+06
WP_004242576.1	MULTISPECIES: OprD family outer membrane porin [Proteus]	Proteus	51 kDa	5	2.958	3.884			3.8184	3.736	25.8868	25.9811	26.2307	25.4656	24.2064	24.3014	6.20433e+07	6.62372e+07	7.87432e+07	4.63351e+07	1.9357e+07	2.06757e+07
WP_170832182.1	MULTISPECIES: 3-deoxy-7-phosphoheptulonate synthase [Proteus]	Proteus	40 kDa	5	1.972	1.942			4.773	5.604	27.3366	27.2379	23.2412	22.8933	25.3633	25.9419	1.6949e+08	1.58278e+08	9.91506e+06	7.79078e+06	4.31645e+07	6.4461e+07
WP_004244995.1	MULTISPECIES: bifunctional glycosyl transferase/transpeptidase [Proteus]	Proteus	86 kDa	4	5.916	3.884			0.9546	3.736	25.9939	25.708	21.8873	18.9868	22.322	23.7028	6.68264e+07	5.48143e+07	3.87917e+06	519510	5.24326e+06	1.36534e+07
WP_004243818.1	MULTISPECIES: tetratricopeptide repeat protein [Proteus]	Proteus	22 kDa	4	3.944	3.884			2.8638	3.736	27.6631	27.7197	28.216	27.9285	25.8276	25.9618	2.1253e+08	2.21038e+08	3.11798e+08	2.55454e+08	5.9552e+07	6.53531e+07
WP_004245545.1	MULTISPECIES: type 3 dihydrofolate reductase [Proteus]	Proteus	18 kDa	3	3.944	2.913			3.8184	3.736	25.3972	25.252	4.3264	4.50737	23.2027	23.3731	4.41901e+07	3.99582e+07	20.0621	22.7433	9.654e+06	1.08647e+07
WP_012367920.1	MULTISPECIES: cystathionine gamma-synthase family protein [Proteus]	Proteus	46 kDa	3	1.972	5.8261			2.8638	3.736	25.4515	25.8235	26.2976	24.1045	22.6497	23.4513	4.58833e+07	5.93827e+07	8.24835e+07	1.80377e+07	6.58005e+06	1.14694e+07
WP_004252248.1	MULTISPECIES: class 1b ribonucleoside-diphosphate reductase subunit alpha [Proteus]	Proteus	81 kDa	3	3.944	4.855			1.9092	3.736	27.5527	27.8184	29.5394	29.3724	25.7287	25.9597	1.96873e+08	2.36685e+08	7.80244e+08	6.94976e+08	5.56064e+07	6.52581e+07
WP_004243274.1	MULTISPECIES: fatty acid metabolism transcriptional regulator FadR [Proteus]	Proteus	27 kDa	4	1.972	3.884			2.8638	5.604	26.8105	26.8946	27.6283	27.5944	24.9894	25.1831	1.17698e+08	1.24762e+08	2.07461e+08	2.02654e+08	3.33081e+07	3.80956e+07
WP_004248538.1	MULTISPECIES: oxidative stress defense protein [Proteus]	Proteus	26 kDa	4	4.93	3.884			0.9546	4.67	28.1779	28.1292	26.2373	25.6057	25.9583	26.1218	3.03658e+08	2.93582e+08	7.9107e+07	5.10613e+07	6.51983e+07	7.3019e+07
WP_004249643.1	MULTISPECIES: miniconductance mechanosensitive channel MscM [Proteus]	Proteus	125 kDa	4	2.958	2.913	1.0587	3.3588	1.9092	1.868	27.0012	26.5615	26.6938	26.0821	24.7373	24.3971	1.34327e+08	9.90424e+07	1.08553e+08	7.10408e+07	2.79687e+07	2.20936e+07
WP_004245298.1	MULTISPECIES: phospholipid ABC transporter ATP-binding protein MlaF [Proteus]	Proteus	30 kDa	5	2.958	0.97101		2.2392	2.8638	4.67	30.7544	30.7663	28.1216	28.4017	29.1612	29.1526	1.81128e+09	1.82632e+09	2.92037e+08	3.54622e+08	6.00347e+08	5.96773e+08
WP_004246370.1	MULTISPECIES: DUF413 domain-containing protein [Proteus]	Proteus	13 kDa	2	3.944	4.855			1.9092	2.802	25.2409	24.7674	26.3397	25.9987	22.8228	23.1197	3.96522e+07	2.85587e+07	8.49254e+07	6.70484e+07	7.41898e+06	9.11443e+06
WP_004244423.1	MULTISPECIES: cytochrome d ubiquinol oxidase subunit II [Proteus]	Proteus	43 kDa	2	3.944	3.884	1.0587		1.9092	2.802	28.087	28.3719	24.099	24.6423	25.8554	26.3992	2.8512e+08	3.47378e+08	1.79684e+07	2.61853e+07	6.07104e+07	8.85004e+07
WP_004246819.1	MULTISPECIES: bifunctional GTP diphosphokinase/guanosine-3',5'-bis pyrophosphate 3'-pyrophosphohydrolase [Proteus]	Proteus	80 kDa	5	5.916	4.855			0.9546	1.868	25.4056	25.0018	27.2374	26.5943	23.3602	23.3356	4.44478e+07	3.35965e+07	1.58228e+08	1.01318e+08	1.07677e+07	1.05853e+07
WP_004243912.1	MULTISPECIES: outer membrane protein assembly factor BamE [Proteus]	Proteus	14 kDa	2	3.944	4.855			1.9092	2.802	25.2074	25.0522	19.8243	19.1871	23.003	23.2738	3.87413e+07	3.47901e+07	928325	596894	8.40609e+06	1.01415e+07
WP_004243291.1	MULTISPECIES: methylphosphonate esterase [Proteus]	Proteus	38 kDa	4	2.958	2.913			3.8184	3.736	25.8469	25.9377	27.4307	27.2025	24.4747	24.4193	6.03518e+07	6.42713e+07	1.80906e+08	1.54443e+08	2.33133e+07	2.24357e+07
WP_004245918.1	MULTISPECIES: hypothetical protein [Proteus]	Proteus	22 kDa	3	3.944	3.884			2.8638	2.802	27.7638	27.8804	24.3487	22.705	25.7895	26.1036	2.27899e+08	2.47073e+08	2.13637e+07	6.83749e+06	5.79985e+07	7.21069e+07
WP_004249485.1	MULTISPECIES: RNA polymerase-associated protein RapA [Proteus]	Proteus	110 kDa	4	5.916	3.884			0.9546	2.802	27.1644	27.0825	27.1375	26.8766	25.1942	25.3321	1.50417e+08	1.42121e+08	1.47638e+08	1.23211e+08	3.839e+07	4.22391e+07
WP_004249673.1	MULTISPECIES: DNA helicase Rep [Proteus]	Proteus	78 kDa	5	2.958	4.855			2.8638	2.802	25.966	26.1182	24.1273	23.6336	25.4343	25.0647	6.55453e+07	7.2839e+07	1.83251e+07	1.30143e+07	4.53407e+07	3.50936e+07
WP_012368460.1	MULTISPECIES: lytic polysaccharide monooxygenase [Proteus]	Proteus	22 kDa	3	3.944	3.884			2.8638	2.802	27.2836	26.7631	26.2183	26.3611	25.3987	25.0194	1.63373e+08	1.13889e+08	7.80709e+07	8.61936e+07	4.4234e+07	3.40087e+07
WP_004246537.1	MULTISPECIES: formate dehydrogenase subunit beta [Proteus]	Proteus	34 kDa	3	3.944	3.884			2.8638	2.802	27.4267	27.515	25.8311	26.0904	25.4441	25.6776	1.80404e+08	1.91797e+08	5.96963e+07	7.14504e+07	4.56512e+07	5.36696e+07
WP_004251473.1	MULTISPECIES: universal stress protein [Proteus]	Proteus	16 kDa	1	3.944	3.884			1.9092	3.736	25.0792	24.8594	19.3762	18.5721	22.7532	22.7057	3.54477e+07	3.04389e+07	680486	389736	7.06946e+06	6.84041e+06
WP_012368100.1	MULTISPECIES: NADH-quinone oxidoreductase subunit NuoN [Proteus]	Proteus	53 kDa	3	3.944	3.884			1.9092	3.736	27.5134	27.4892	26.8381	25.8128	25.1495	25.4629	1.91589e+08	1.88391e+08	1.19972e+08	5.89407e+07	3.72175e+07	4.62491e+07
WP_004250285.1	MULTISPECIES: 1-acyl-sn-glycerol-3-phosphate acyltransferase [Proteus]	Proteus	25 kDa	3	3.944	4.855			1.9092	2.802	27.6516	27.4189	27.4706	27.2857	25.8614	25.7206	2.10848e+08	1.79434e+08	1.85984e+08	1.63611e+08	6.09622e+07	5.52938e+07
WP_004248606.1	MULTISPECIES: YceI family protein [Proteus]	Proteus	21 kDa	3	3.944	5.8261			0.9546	2.802	27.7037	27.2632	26.8906	26.8131	25.6982	26.1089	2.18602e+08	1.61077e+08	1.24418e+08	1.17912e+08	5.44425e+07	7.23717e+07
WP_004246363.1	MULTISPECIES: threonine ammonia-lyase, biosynthetic [Proteus]	Proteus	57 kDa	6	3.944	4.855			0.9546	3.736	26.0192	26.2022	25.3894	25.0015	23.6088	24.0531	6.80075e+07	7.72052e+07	4.39515e+07	3.35891e+07	1.27922e+07	1.74064e+07
WP_004246398.1	MULTISPECIES: glycine betaine/L-proline transporter ProP [Proteus]	Proteus	54 kDa	2	4.93	4.855				3.736	25.9737	26.2075	23.7775	25.5711	24.6208	24.738	6.58956e+07	7.74906e+07	1.43793e+07	4.98503e+07	2.57983e+07	2.79812e+07
WP_004249667.1	MULTISPECIES: glucose-1-phosphate thymidylyltransferase RfbA [Proteus]	Proteus	33 kDa	3	2.958	1.942	1.0587		2.8638	3.736	25.9222	26.1855	24.0805	24.4699	23.5364	24.2301	6.35858e+07	7.63169e+07	1.77405e+07	2.32364e+07	1.21663e+07	1.96786e+07
WP_004244674.1	MULTISPECIES: ABC transporter ATP-binding protein [Proteus]	Proteus	73 kDa	6	3.944	2.913		1.1196	0.9546	3.736	24.7267	24.641	29.3553	29.5017	22.9234	23.2279	2.77631e+07	2.6163e+07	6.86792e+08	7.60154e+08	7.95475e+06	9.82381e+06
WP_004244763.1	MULTISPECIES: ribosome-associated translation inhibitor RaiA [Proteus]	Proteus	13 kDa	3	2.958	2.913	1.0587		3.8184	1.868	27.3344	27.3722	27.9714	28.1683	24.9654	25.6298	1.6923e+08	1.73727e+08	2.63159e+08	3.01648e+08	3.27603e+07	5.19219e+07
WP_012368603.1	MULTISPECIES: lactate utilization protein C [Proteus]	Proteus	25 kDa	2	2.958	2.913			2.8638	3.736	26.4737	26.4673	20.0636	3.92241	24.7201	25.1911	9.31915e+07	9.27771e+07	1.09585e+06	15.1622	2.76365e+07	3.83069e+07
WP_012368791.1	MULTISPECIES: 4-hydroxy-3-polyprenylbenzoate decarboxylase [Proteus]	Proteus	55 kDa	4	3.944	1.942			3.8184	2.802	25.7649	25.2294	20.2563	19.0871	23.9885	23.3709	5.70191e+07	3.93383e+07	1.25246e+06	556919	1.66436e+07	1.08474e+07
WP_012367956.1	MULTISPECIES: orotidine-5'-phosphate decarboxylase [Proteus]	Proteus	27 kDa	4	3.944	3.884			2.8638	1.868	26.2081	25.9425	22.3054	22.5998	24.4561	24.4037	7.75236e+07	6.44873e+07	5.18331e+06	6.35667e+06	2.30148e+07	2.21939e+07
WP_004248914.1	MULTISPECIES: metalloprotease PmbA [Proteus]	Proteus	48 kDa	6	2.958	4.855			3.8184	0.934	26.1682	26.2349	24.9048	24.6915	24.069	24.2849	7.5406e+07	7.89746e+07	3.14122e+07	2.70949e+07	1.7599e+07	2.04402e+07
WP_012368638.1	MULTISPECIES: tRNA uridine-5-carboxymethylaminomethyl(34) synthesis GTPase MnmE [Proteus]	Proteus	50 kDa	5	2.958	4.855			1.9092	2.802	27.1702	27.1141	26.4972	26.1189	25.0231	25.377	1.51027e+08	1.45262e+08	9.47201e+07	7.28724e+07	3.40952e+07	4.3575e+07
WP_004242876.1	MULTISPECIES: isoaspartyl peptidase/L-asparaginase [Proteus]	Proteus	37 kDa	3	2.958	3.884			1.9092	3.736	25.7736	25.9028	23.7196	24.6515	23.5372	24.1871	5.73622e+07	6.27363e+07	1.38134e+07	2.63532e+07	1.2173e+07	1.91001e+07
WP_004247566.1	MULTISPECIES: excinuclease ABC subunit B [Proteus]	Proteus	76 kDa	3	4.93	3.884			0.9546	2.802	25.2289	25.1424	24.606	24.7936	22.913	23.1362	3.93225e+07	3.70355e+07	2.55349e+07	2.90813e+07	7.89788e+06	9.21894e+06
WP_004244504.1	MULTISPECIES: GTP cyclohydrolase I FolE [Proteus]	Proteus	25 kDa	2	3.944	2.913			2.8638	2.802	26.3925	26.5423	18.5137	18.8794	24.2341	24.7359	8.80923e+07	9.77313e+07	374272	482231	1.97334e+07	2.79419e+07
WP_004243727.1	MULTISPECIES: glutathione binding-like protein [Proteus]	Proteus	23 kDa	3	3.944	4.855			0.9546	2.802	27.1522	26.9702	26.2757	27.9285	24.3305	24.7172	1.49155e+08	1.31474e+08	8.1243e+07	2.55453e+08	2.10961e+07	2.75822e+07
WP_012367674.1	MULTISPECIES: pyridoxal phosphatase [Proteus]	Proteus	31 kDa	3	2.958	2.913			3.8184	2.802	26.7464	26.7402	17.6099	17.9534	24.2525	24.7627	1.12578e+08	1.12103e+08	200042	253816	1.99866e+07	2.84652e+07
WP_004249861.1	MULTISPECIES: superoxide dismutase [Mn] [Proteus]	Proteus	24 kDa	3	3.944	2.913			2.8638	2.802	27.0218	26.6628	23.8365	26.7952	24.7309	24.7247	1.36264e+08	1.06243e+08	1.49796e+07	1.16455e+08	2.78451e+07	2.77249e+07
WP_004247540.1	MULTISPECIES: type 2 GTP cyclohydrolase I [Proteus]	Proteus	27 kDa	4	4.93	2.913			1.9092	2.802	27.847	27.6033	25.9981	26.2065	25.5427	25.6958	2.41423e+08	2.03897e+08	6.70201e+07	7.74379e+07	4.88771e+07	5.43517e+07
WP_012367760.1	MULTISPECIES: thiamine pyrophosphate-dependent enzyme [Proteus]	Proteus	61 kDa	3	4.93	1.942			2.8638	2.802	25.9689	25.1905	29.2647	29.0681	24.3919	23.8287	6.5678e+07	3.82917e+07	6.44983e+08	5.62807e+08	2.20134e+07	1.48991e+07
WP_004243693.1	MULTISPECIES: NADH-quinone oxidoreductase subunit NuoE [Proteus]	Proteus	20 kDa	3	2.958	3.884			2.8638	2.802	27.4838	27.0572	25.3501	24.6958	26.0844	25.7883	1.87695e+08	1.39642e+08	4.27687e+07	2.71749e+07	7.11497e+07	5.79505e+07
WP_004246795.1	MULTISPECIES: CsgG/HfaB family protein [Proteus]	Proteus	24 kDa	3	2.958	4.855			0.9546	3.736	26.1118	26.0722	23.8523	23.727	23.2033	23.9734	7.25147e+07	7.05529e+07	1.51447e+07	1.3885e+07	9.65837e+06	1.64704e+07
WP_004243120.1	MULTISPECIES: anhydro-N-acetylmuramic acid kinase [Proteus]	Proteus	40 kDa	2	3.944	3.884			1.9092	2.802	25.6113	25.6731	26.5647	18.4925	23.542	23.6956	5.12597e+07	5.35037e+07	9.92614e+07	368816	1.22137e+07	1.35855e+07
WP_004248935.1	MULTISPECIES: divisome-associated lipoprotein YraP [Proteus]	Proteus	20 kDa	3	3.944	3.884			1.9092	2.802	26.7048	26.6392	22.4311	22.3721	24.4452	24.5604	1.0938e+08	1.04522e+08	5.65484e+06	5.42824e+06	2.28423e+07	2.47403e+07
WP_004249760.1	MULTISPECIES: ribonuclease PH [Proteus]	Proteus	26 kDa	3	3.944	3.884			1.9092	2.802	26.541	26.4452	23.9549	24.1314	24.695	24.7492	9.7641e+07	9.13689e+07	1.62612e+07	1.83774e+07	2.71601e+07	2.82004e+07
WP_012368597.1	MULTISPECIES: SPOR domain-containing protein [Proteus]	Proteus	34 kDa	2	3.944	3.884			2.8638	1.868	27.8295	27.256	24.6395	20.7752	25.1544	25.0192	2.38521e+08	1.60274e+08	2.61354e+07	1.79458e+06	3.73438e+07	3.40047e+07
WP_004248870.1	MULTISPECIES: glycerophosphodiester phosphodiesterase [Proteus]	Proteus	41 kDa	3	1.972	5.8261			0.9546	3.736	24.8793	25.0197	18.3321	19.7849	22.7136	23.4524	3.08621e+07	3.4016e+07	329991	903362	6.87812e+06	1.14783e+07
WP_004249931.1	MULTISPECIES: glycosyltransferase [Proteus]	Proteus	41 kDa	4	1.972	3.884			2.8638	3.736	24.843	24.9499	18.5702	15.8961	22.019	22.8306	3.00942e+07	3.24103e+07	389208	60984.3	4.2499e+06	7.45933e+06
WP_012368828.1	MULTISPECIES: 50S ribosomal protein L11 methyltransferase [Proteus]	Proteus	32 kDa	3	4.93	4.855			0.9546	1.868	27.2907	27.3699	18.4958	22.383	24.8433	25.4316	1.64175e+08	1.73443e+08	369639	5.46976e+06	3.01009e+07	4.52571e+07
WP_012368555.1	MULTISPECIES: tripartite tricarboxylate transporter substrate binding protein [Proteus]	Proteus	35 kDa	7	1.972	3.884			0.9546	5.604	28.7327	28.7405	25.5676	25.3492	26.9731	27.0614	4.46085e+08	4.48479e+08	4.97285e+07	4.27436e+07	1.31737e+08	1.40048e+08
WP_004245896.1	MULTISPECIES: replicative DNA helicase [Proteus]	Proteus	53 kDa	2	3.944	4.855			0.9546	2.802	25.7742	25.7255	26.2164	26.1232	23.3174	23.8907	5.73866e+07	5.54799e+07	7.79711e+07	7.30919e+07	1.04526e+07	1.55533e+07
WP_004248690.1	MULTISPECIES: 2-C-methyl-D-erythritol 2,4-cyclodiphosphate synthase [Proteus]	Proteus	17 kDa	2	4.93	4.855			0.9546	1.868	26.8284	26.818	29.1249	29.1848	24.6161	24.9888	1.19162e+08	1.18306e+08	5.85402e+08	6.10233e+08	2.57154e+07	3.32958e+07
WP_004244676.1	MULTISPECIES: intermembrane transport protein PqiB [Proteus]	Proteus	61 kDa	6	5.916	5.8261				0.934	27.6521	27.6488	26.4601	26.7553	25.799	26.0077	2.10914e+08	2.10442e+08	9.23195e+07	1.13281e+08	5.83806e+07	6.74663e+07
WP_004248338.1	MULTISPECIES: flagellar basal body rod protein FlgF [Proteus]	Proteus	27 kDa	2	3.944	3.884			1.9092	2.802	25.3687	25.2144	23.3715	23.0705	22.4048	22.8038	4.33243e+07	3.89302e+07	1.08522e+07	8.80894e+06	5.55299e+06	7.32203e+06
WP_004247346.1	MULTISPECIES: PTS trehalose transporter subunit IIBC [Proteus]	Proteus	52 kDa	2	2.958	3.884	1.0587		0.9546	2.802	26.294	26.5146	20.0506	22.0208	23.7593	24.6029	8.22762e+07	9.58732e+07	1.08601e+06	4.25507e+06	1.41988e+07	2.54803e+07
WP_004246416.1	MULTISPECIES: ATP-dependent protease subunit HslV [Proteus]	Proteus	19 kDa	2	2.958	2.913			2.8638	2.802	27.0861	26.9743	19.4424	19.1461	25.0019	25.1325	1.42472e+08	1.31849e+08	712454	580181	3.35993e+07	3.67833e+07
WP_004246357.1	MULTISPECIES: guanosine-5'-triphosphate,3'-diphosphate diphosphatase [Proteus]	Proteus	56 kDa	4	3.944	3.884	1.0587			2.802	24.5635	24.6153	26.4626	26.3783	21.8675	22.417	2.47951e+07	2.57012e+07	9.24761e+07	8.72258e+07	3.82638e+06	5.59985e+06
WP_012367680.1	MULTISPECIES: ATP-dependent RNA helicase RhlE [Proteus]	Proteus	51 kDa	3	2.958	4.855			1.9092	1.868	25.0285	25.0033	20.6059	18.7019	22.1141	22.6601	3.42232e+07	3.36307e+07	1.59582e+06	426405	4.5395e+06	6.62781e+06
WP_012367558.1	MULTISPECIES: pyrroline-5-carboxylate reductase [Proteus]	Proteus	29 kDa	4	1.972	4.855			2.8638	1.868	27.346	27.3444	29.5904	29.6184	26.0637	25.6372	1.70597e+08	1.70402e+08	8.08372e+08	8.2417e+08	7.01375e+07	5.21887e+07
WP_004246057.1	MULTISPECIES: lipoyl synthase [Proteus]	Proteus	36 kDa	3	3.944	2.913	1.0587		0.9546	2.802	25.0899	25.2467	26.9541	27.1228	23.0673	23.755	3.57124e+07	3.98129e+07	1.30016e+08	1.46146e+08	8.78928e+06	1.41564e+07
WP_004244246.1	MULTISPECIES: 1-phosphofructokinase [Proteus]	Proteus	34 kDa	3	3.944	3.884			0.9546	2.802	24.6549	24.4289	20.535	21.6238	20.7903	21.9442	2.64162e+07	2.25859e+07	1.51938e+06	3.23159e+06	1.81349e+06	4.0352e+06
WP_004243208.1	MULTISPECIES: hypothetical protein [Proteus]	Proteus	14 kDa	4	1.972	2.913			3.8184	2.802	28.0728	27.6098	30.0013	29.8049	25.894	25.8412	2.8232e+08	2.04816e+08	1.07469e+09	9.37916e+08	6.23545e+07	6.01128e+07
WP_004248288.1	MULTISPECIES: phosphoribosylformylglycinamidine cyclo-ligase [Proteus]	Proteus	37 kDa	3	3.944	1.942			2.8638	2.802	25.5091	25.3222	27.385	27.4821	22.9678	23.7826	4.77518e+07	4.19512e+07	1.75267e+08	1.87468e+08	8.2032e+06	1.44304e+07
WP_004243899.1	MULTISPECIES: RNA polymerase sigma factor RpoE [Proteus]	Proteus	22 kDa	3	1.972	3.884			1.9092	3.736	25.052	25.0725	18.4796	18.6935	22.3616	23.0064	3.47857e+07	3.52849e+07	365519	423927	5.38894e+06	8.42592e+06
WP_004243612.1	MULTISPECIES: DUF924 domain-containing protein [Proteus]	Proteus	21 kDa	3	3.944	3.884			1.9092	1.868	26.4072	26.593	18.0302	20.2644	23.5208	24.4008	8.89924e+07	1.01227e+08	267697	1.25951e+06	1.20358e+07	2.21495e+07
WP_004248955.1	MULTISPECIES: protein CreA [Proteus]	Proteus	18 kDa	2	2.958	3.884			1.9092	2.802	27.0334	27.0896	24.2977	24.8187	24.6261	25.111	1.37359e+08	1.4282e+08	2.06228e+07	2.95914e+07	2.58935e+07	3.62372e+07
WP_004242578.1	MULTISPECIES: protease HtpX [Proteus]	Proteus	32 kDa	2	1.972	2.913			2.8638	3.736	23.5437	23.4645	24.2088	23.0366	21.4695	21.464	1.2228e+07	1.15751e+07	1.93903e+07	8.6041e+06	2.90374e+06	2.89272e+06
WP_004247552.1	MULTISPECIES: cell division protein CpoB [Proteus]	Proteus	28 kDa	3	2.958	2.913			2.8638	2.802	25.1404	25.3239	23.4217	25.5048	23.0617	23.4941	3.69832e+07	4.19991e+07	1.12366e+07	4.761e+07	8.75531e+06	1.18148e+07
WP_004246863.1	MULTISPECIES: thiol:disulfide interchange protein DsbA [Proteus]	Proteus	23 kDa	3	3.944	1.942			2.8638	2.802	28.1399	28.106	27.512	27.2285	25.7908	26.1146	2.95771e+08	2.88905e+08	1.91398e+08	1.57251e+08	5.80492e+07	7.26588e+07
WP_004244819.1	MULTISPECIES: 16S rRNA (uracil(1498)-N(3))-methyltransferase [Proteus]	Proteus	27 kDa	3	2.958	3.884			2.8638	1.868	25.1439	25.0023	19.0788	17.8741	22.8779	22.9649	3.70731e+07	3.36069e+07	553718	240231	7.70795e+06	8.18696e+06
WP_004246419.1	MULTISPECIES: ribonuclease E activity regulator RraA [Proteus]	Proteus	19 kDa	2	2.958	2.913			2.8638	2.802	27.8572	27.7823	24.0736	23.9924	25.557	25.9476	2.43139e+08	2.30831e+08	1.76554e+07	1.66888e+07	4.93661e+07	6.47131e+07
WP_004245698.1	MULTISPECIES: elongation factor P [Proteus]	Proteus	21 kDa	2	2.958	3.884			1.9092	2.802	28.1321	28.1158	21.4765	22.2311	26.0161	26.1329	2.94173e+08	2.90868e+08	2.91782e+06	4.9231e+06	6.78596e+07	7.35863e+07
WP_004242994.1	MULTISPECIES: dethiobiotin synthase [Proteus]	Proteus	25 kDa	3	1.972	1.942			2.8638	4.67	26.4743	26.5696	21.9165	22.9883	24.2974	24.5276	9.32293e+07	9.95984e+07	3.95834e+06	8.32077e+06	2.06173e+07	2.41853e+07
WP_004250296.1	MULTISPECIES: ABC transporter ATP-binding protein [Proteus]	Proteus	25 kDa	2	2.958	3.884			1.9092	2.802	26.4469	26.6034	19.0373	3.92241	23.0099	24.0484	9.14793e+07	1.01955e+08	538023	15.1622	8.44631e+06	1.73491e+07
WP_004243737.1	MULTISPECIES: aspartate-semialdehyde dehydrogenase [Proteus]	Proteus	36 kDa	5	1.972	4.855			1.9092	2.802	26.8145	27.0047	21.9256	22.7835	24.4836	25.0628	1.18022e+08	1.34653e+08	3.98357e+06	7.21983e+06	2.34589e+07	3.50466e+07
WP_004246457.1	MULTISPECIES: 30S ribosomal protein S12 methylthiotransferase RimO [Proteus]	Proteus	50 kDa	3	2.958	4.855			0.9546	2.802	25.8128	25.8988	24.7884	24.5401	23.7466	23.561	5.8944e+07	6.25636e+07	2.89771e+07	2.43946e+07	1.40751e+07	1.23755e+07
WP_004246539.1	MULTISPECIES: formate dehydrogenase accessory protein FdhE [Proteus]	Proteus	34 kDa	5	2.958	4.855			0.9546	2.802	26.7186	26.7836	25.2672	24.9905	24.5541	24.9464	1.10431e+08	1.15521e+08	4.03804e+07	3.33345e+07	2.46329e+07	3.23304e+07
WP_004242906.1	MULTISPECIES: threo-3-hydroxy-L-aspartate ammonia-lyase [Proteus]	Proteus	35 kDa	2	3.944	3.884			0.9546	2.802	25.076	25.031	18.3733	3.92241	22.8838	22.7826	3.53695e+07	3.42831e+07	339555	15.1622	7.73965e+06	7.21529e+06
WP_004245462.1	MULTISPECIES: 3-hydroxyacyl-ACP dehydratase FabZ [Proteus]	Proteus	17 kDa	2	2.958	3.884			1.9092	2.802	26.4709	26.694	19.4547	20.243	24.2885	24.8646	9.30117e+07	1.08564e+08	718529	1.24097e+06	2.04917e+07	3.05481e+07
WP_004243105.1	MULTISPECIES: peptide ABC transporter substrate-binding protein SapA [Proteus]	Proteus	63 kDa	5	3.944	2.913			0.9546	3.736	26.1211	26.0357	22.5793	22.9093	23.6122	23.8391	7.29866e+07	6.8789e+07	6.26694e+06	7.87765e+06	1.28224e+07	1.50064e+07
WP_004248992.1	MULTISPECIES: hydrogenase formation protein HypD [Proteus]	Proteus	42 kDa	2	2.958	4.855				3.736	28.2479	27.6504	29.3355	28.8305	25.4179	25.7367	3.18771e+08	2.10669e+08	6.77452e+08	4.77367e+08	4.48291e+07	5.59155e+07
WP_012367441.1	MULTISPECIES: 4-hydroxy-tetrahydrodipicolinate reductase [Proteus]	Proteus	29 kDa	2	3.944	3.884			0.9546	2.802	25.0209	24.9037	19.4653	3.92241	21.9074	22.7917	3.40447e+07	3.1387e+07	723823	15.1622	3.93352e+06	7.26094e+06
WP_004246728.1	MULTISPECIES: nickel ABC transporter substrate-binding protein [Proteus]	Proteus	59 kDa	4	4.93	1.942			0.9546	3.736	24.8445	24.3582	19.4619	21.1698	23.118	22.8653	3.01251e+07	2.15059e+07	722128	2.35902e+06	9.10363e+06	7.64093e+06
WP_004250983.1	MULTISPECIES: glutamate:gamma-aminobutyrate antiporter [Proteus]	Proteus	55 kDa	3	2.958	5.8261			0.9546	1.868	26.9776	27.3685	27.1287	27.0212	24.0714	24.7742	1.32146e+08	1.73273e+08	1.46744e+08	1.36209e+08	1.76287e+07	2.86924e+07
WP_004243211.1	MULTISPECIES: HIT family protein [Proteus]	Proteus	17 kDa	4	1.972	2.913		1.1196	1.9092	2.802	27.1636	26.8429	24.7982	24.3878	25.0894	25.0295	1.50338e+08	1.20374e+08	2.91747e+07	2.19516e+07	3.5699e+07	3.42476e+07
WP_004244944.1	MULTISPECIES: DUF421 domain-containing protein [Proteus]	Proteus	26 kDa	3	1.972	2.913			1.9092	3.736	27.1081	27.4136	24.049	24.7967	24.3395	25.2525	1.44664e+08	1.78782e+08	1.73567e+07	2.9145e+07	2.1228e+07	3.99731e+07
WP_004244436.1	MULTISPECIES: cell envelope integrity protein TolA [Proteus]	Proteus	38 kDa	2	2.958	1.942			2.8638	2.802	25.2882	25.3528	23.6673	22.3357	23.1346	23.3641	4.09733e+07	4.28508e+07	1.33215e+07	5.2932e+06	9.20871e+06	1.0797e+07
WP_004253016.1	MULTISPECIES: Obg family GTPase CgtA [Proteus]	Proteus	43 kDa	3	1.972	2.913			1.9092	3.736	25.5006	25.6971	19.5087	19.76	23.4375	24.0833	4.74737e+07	5.43991e+07	745948	887862	1.13605e+07	1.77741e+07
WP_004243816.1	MULTISPECIES: outer membrane protein assembly factor BamB [Proteus]	Proteus	42 kDa	3	3.944	3.884			0.9546	1.868	25.755	25.8391	26.4709	26.9375	23.5083	23.8296	5.6628e+07	6.00252e+07	9.30135e+07	1.28525e+08	1.1932e+07	1.4908e+07
WP_004245891.1	MULTISPECIES: spermidine/putrescine ABC transporter ATP-binding protein PotA [Proteus]	Proteus	42 kDa	3	2.958	3.884			0.9546	2.802	26.9797	27.1093	22.3486	22.8122	24.7667	25.1529	1.32346e+08	1.44778e+08	5.34073e+06	7.36492e+06	2.85446e+07	3.7305e+07
WP_012368513.1	MULTISPECIES: ABC transporter ATP-binding protein [Proteus]	Proteus	72 kDa	4	1.972	3.884			2.8638	1.868	25.5787	25.6245	24.2868	23.066	23.2727	23.733	5.01143e+07	5.17314e+07	2.04677e+07	8.78117e+06	1.01337e+07	1.3943e+07
WP_004248698.1	MULTISPECIES: assimilatory sulfite reductase (NADPH) hemoprotein subunit [Proteus]	Proteus	65 kDa	4	1.972	2.913			1.9092	3.736	27.0069	26.8577	24.3707	27.0607	24.5637	24.6866	1.34862e+08	1.21614e+08	2.16931e+07	1.39982e+08	2.47978e+07	2.70028e+07
WP_004246258.1	MULTISPECIES: UDP-N-acetylmuramate:L-alanyl-gamma-D-glutamyl-meso-diaminopimelate ligase [Proteus]	Proteus	50 kDa	2	2.958	2.913			2.8638	1.868	26.0868	25.8925	30.0993	30.2168	24.0673	24.1934	7.12694e+07	6.22917e+07	1.15027e+09	1.24788e+09	1.75785e+07	1.91837e+07
WP_004243160.1	MULTISPECIES: cysteine desulfurase SufS [Proteus]	Proteus	46 kDa	3	2.958	2.913			1.9092	2.802	25.5444	25.5651	4.3264	4.50737	23.5224	23.6019	4.89348e+07	4.9643e+07	20.0621	22.7433	1.2049e+07	1.27314e+07
WP_004244320.1	MULTISPECIES: Dyp-type peroxidase [Proteus]	Proteus	35 kDa	3	3.944	3.884			0.9546	1.868	26.2919	26.3791	27.6596	27.3454	23.3272	24.2369	8.21601e+07	8.72752e+07	2.12022e+08	1.70524e+08	1.05245e+07	1.97716e+07
WP_012368037.1	MULTISPECIES: magnesium transporter [Proteus]	Proteus	54 kDa	2	1.972	3.884			2.8638	1.868	25.9827	25.9594	27.8096	28.3255	24.2306	24.357	6.63077e+07	6.52447e+07	2.35249e+08	3.36385e+08	1.96848e+07	2.14869e+07
WP_004244834.1	MULTISPECIES: YggL family protein [Proteus]	Proteus	13 kDa	2	2.958	1.942			2.8638	2.802	28.4491	28.1418	19.183	20.772	25.941	26.115	3.66467e+08	2.96157e+08	595197	1.79053e+06	6.44184e+07	7.26775e+07
WP_004248283.1	MULTISPECIES: glycine cleavage system transcriptional repressor [Proteus]	Proteus	20 kDa	2	2.958	2.913			1.9092	2.802	26.2127	26.2701	19.6818	17.2579	23.5001	24.3696	7.77712e+07	8.09277e+07	841054	156728	1.18645e+07	2.16756e+07
WP_004244786.1	MULTISPECIES: glutamate-5-semialdehyde dehydrogenase [Proteus]	Proteus	45 kDa	3	2.958	2.913			1.9092	2.802	27.2699	27.3652	25.4981	24.7962	24.9176	25.4991	1.61825e+08	1.72886e+08	4.73918e+07	2.91347e+07	3.16926e+07	4.74243e+07
WP_004248145.1	MULTISPECIES: DUF4377 domain-containing protein [Proteus]	Proteus	12 kDa	2	2.958	2.913			1.9092	2.802	26.9547	26.8464	23.449	23.2093	24.9259	25.0299	1.30073e+08	1.20662e+08	1.14514e+07	9.6986e+06	3.18746e+07	3.4256e+07
WP_004245944.1	MULTISPECIES: hypothetical protein [Proteus]	Proteus	8 kDa	2	2.958	2.913			2.8638	1.868	27.1981	26.8657	27.8981	27.7748	25.0003	24.9374	1.5397e+08	1.22286e+08	2.50127e+08	2.29647e+08	3.35614e+07	3.2129e+07
WP_004244203.1	MULTISPECIES: 5-dehydro-4-deoxy-D-glucuronate isomerase [Proteus]	Proteus	31 kDa	3	3.944	2.913			1.9092	1.868	25.9753	26.1111	23.2104	21.8829	24.0594	24.46	6.59713e+07	7.24829e+07	9.70579e+06	3.86741e+06	1.74819e+07	2.30785e+07
WP_004245452.1	MULTISPECIES: envelope stress response activation lipoprotein NlpE [Proteus]	Proteus	25 kDa	2	3.944	3.884			0.9546	1.868	24.3026	24.2557	24.5831	24.1819	21.5001	21.9256	2.0693e+07	2.00312e+07	2.51334e+07	1.90317e+07	2.9661e+06	3.9834e+06
WP_004247580.1	MULTISPECIES: amidohydrolase [Proteus]	Proteus	63 kDa	3	2.958	3.884			0.9546	2.802	25.1431	25.0092	22.9202	22.2778	23.495	23.2806	3.70546e+07	3.37697e+07	7.93741e+06	5.08498e+06	1.18225e+07	1.01898e+07
WP_004248952.1	MULTISPECIES: trp operon repressor [Proteus]	Proteus	12 kDa	2	1.972	3.884			0.9546	3.736	25.4659	25.3115	28.3744	28.0268	22.9031	23.4258	4.6344e+07	4.16404e+07	3.47963e+08	2.73469e+08	7.84359e+06	1.12682e+07
WP_004244384.1	MULTISPECIES: flavodoxin FldA [Proteus]	Proteus	20 kDa	2	3.944	2.913			1.9092	1.868	26.5512	26.5589	28.3491	28.275	25.1524	25.124	9.83379e+07	9.88578e+07	3.4193e+08	3.24799e+08	3.72922e+07	3.65657e+07
WP_012367593.1	MULTISPECIES: ROK family transcriptional regulator [Proteus]	Proteus	45 kDa	3	2.958	4.855			0.9546	1.868	25.9283	25.7139	22.7967	22.3672	23.435	23.4343	6.38561e+07	5.50355e+07	7.28581e+06	5.41012e+06	1.13409e+07	1.13352e+07
WP_004248675.1	MULTISPECIES: PapC/FimD family outer membrane usher protein [Proteus]	Proteus	93 kDa	4	3.944	4.855				1.868	29.3754	29.4978	22.1093	22.7745	27.5985	27.881	6.96423e+08	7.58069e+08	4.52431e+06	7.1746e+06	2.03229e+08	2.47187e+08
WP_012368105.1	MULTISPECIES: sugar phosphatase [Proteus]	Proteus	24 kDa	2	2.958	2.913			0.9546	3.736	23.6886	23.6389	17.2208	17.9378	21.1507	21.4374	1.35198e+07	1.30622e+07	152750	251077	2.32804e+06	2.83986e+06
WP_004245037.1	MULTISPECIES: ABC transporter ATP-binding protein [Proteus]	Proteus	35 kDa	3	2.958	3.884				3.736	25.4903	25.6893	19.6253	19.5402	22.4226	23.5281	4.71341e+07	5.4107e+07	808733	762394	5.62163e+06	1.20967e+07
WP_004245308.1	MULTISPECIES: RNase adapter RapZ [Proteus]	Proteus	32 kDa	3	4.93	4.855				0.934	21.2239	21.1454	18.6709	4.50737	17.4094	18.6525	2.44924e+06	2.31947e+06	417362	22.7433	174086	412070
WP_004245953.1	MULTISPECIES: AAA family ATPase [Proteus]	Proteus	32 kDa	5	2.958	5.8261				1.868	24.6616	24.9279	23.4844	24.7879	21.2473	22.4456	2.65385e+07	3.19193e+07	1.17353e+07	2.89661e+07	2.48922e+06	5.71229e+06
WP_004252258.1	MULTISPECIES: bifunctional acetate--CoA ligase family protein/GNAT family N-acetyltransferase [Proteus]	Proteus	99 kDa	5	0.98601	1.942	2.1174		2.8638	1.868	24.39	24.2166	29.6208	29.6917	23.875	23.1522	2.19848e+07	1.94946e+07	8.25577e+08	8.67149e+08	1.53851e+07	9.32206e+06
WP_004244137.1	MULTISPECIES: 2-isopropylmalate synthase [Proteus]	Proteus	57 kDa	2	1.972	2.913	1.0587	1.1196	0.9546	1.868	24.5104	24.7948	21.9917	22.1875	22.9288	23.2972	2.3899e+07	2.91058e+07	4.17019e+06	4.77629e+06	7.98465e+06	1.03078e+07
WP_012368143.1	MULTISPECIES: uracil-DNA glycosylase [Proteus]	Proteus	26 kDa	2	2.958	1.942		1.1196	1.9092	1.868	25.1974	25.1747	20.5802	19.7301	22.9017	23.1333	3.84733e+07	3.78742e+07	1.5677e+06	869662	7.83607e+06	9.20086e+06
WP_004244365.1	MULTISPECIES: methionine gamma-lyase [Proteus]	Proteus	43 kDa	2	1.972	2.913		1.1196	1.9092	1.868	26.71	26.8929	24.3586	24.8314	25.3257	25.6889	1.09773e+08	1.24614e+08	2.15108e+07	2.98543e+07	4.20536e+07	5.4091e+07
WP_004246242.1	MULTISPECIES: dihydropteroate synthase [Proteus]	Proteus	30 kDa	2	3.944	1.942			1.9092	1.868	25.699	25.9115	18.6879	3.92241	22.8408	23.6519	5.44721e+07	6.31161e+07	422293	15.1622	7.51237e+06	1.31801e+07
WP_004243316.1	MULTISPECIES: stationary-phase-induced ribosome-associated protein [Proteus]	Proteus	9 kDa	2	2.958	2.913			1.9092	1.868	27.9379	27.6811	21.8412	21.5645	25.9562	25.7877	2.57128e+08	2.152e+08	3.75701e+06	3.10134e+06	6.51042e+07	5.79267e+07
WP_004246118.1	MULTISPECIES: Sec-independent protein translocase subunit TatA [Proteus]	Proteus	10 kDa	2	2.958	3.884			0.9546	1.868	29.0419	28.8736	29.2121	29.1721	27.0541	27.0926	5.52684e+08	4.91844e+08	6.21899e+08	6.04897e+08	1.39347e+08	1.43111e+08
WP_004249721.1	MULTISPECIES: cell-envelope stress modulator CpxP [Proteus]	Proteus	22 kDa	3	2.958	2.913			2.8638	0.934	26.2404	25.7468	17.9416	19.194	23.1618	23.482	7.92751e+07	5.63076e+07	251744	599741	9.38405e+06	1.17165e+07
WP_004242583.1	MULTISPECIES: fructosamine kinase family protein [Proteus]	Proteus	34 kDa	3	2.958	2.913			1.9092	1.868	25.6336	26.1994	24.5777	24.8563	23.6938	24.314	5.20559e+07	7.70538e+07	2.50394e+07	3.03728e+07	1.35687e+07	2.08573e+07
WP_004247451.1	MULTISPECIES: glucosamine-6-phosphate deaminase [Proteus]	Proteus	30 kDa	2	2.958	2.913			1.9092	1.868	26.2308	26.188	3.74144	18.5648	24.0525	24.4448	7.87538e+07	7.64492e+07	13.3748	387767	1.73985e+07	2.28365e+07
WP_004246710.1	MULTISPECIES: ATP-binding cassette domain-containing protein [Proteus]	Proteus	28 kDa	3	2.958	2.913			1.9092	1.868	25.7801	25.5209	20.1551	20.9036	22.4752	22.9966	5.76215e+07	4.81452e+07	1.16758e+06	1.96159e+06	5.83067e+06	8.36913e+06
WP_012368528.1	MULTISPECIES: ATP-dependent DNA helicase RecG [Proteus]	Proteus	77 kDa	4	0.98601	1.942	1.0587	3.3588	1.9092	0.934	28.8055	28.4911	30.9584	30.972	26.2497	26.0708	4.69149e+08	3.77282e+08	2.08638e+09	2.10619e+09	7.97919e+07	7.0485e+07
WP_004247258.1	MULTISPECIES: Tm-1-like ATP-binding domain-containing protein [Proteus]	Proteus	44 kDa	2	2.958	2.913			1.9092	1.868	25.3243	25.5391	19.3419	3.92241	22.8651	23.5272	4.20129e+07	4.87577e+07	664473	15.1622	7.63979e+06	1.2089e+07
WP_004245554.1	MULTISPECIES: DNA topoisomerase IV subunit B [Proteus]	Proteus	70 kDa	4	1.972	2.913			2.8638	1.868	26.1985	26.0618	24.5281	24.2227	24.0354	24.064	7.70058e+07	7.00465e+07	2.4193e+07	1.95776e+07	1.71942e+07	1.75387e+07
WP_012368298.1	MULTISPECIES: phosphoadenylyl-sulfate reductase [Proteus]	Proteus	28 kDa	2	2.958	1.942			1.9092	2.802	26.504	26.5024	20.628	16.5572	24.6754	24.9935	9.51694e+07	9.50633e+07	1.62044e+06	96431.4	2.67938e+07	3.34039e+07
WP_004247586.1	MULTISPECIES: cytidine deaminase [Proteus]	Proteus	32 kDa	3	2.958	2.913			1.9092	1.868	27.1008	27.1149	23.7607	21.0822	24.5702	25.0429	1.43932e+08	1.45343e+08	1.42125e+07	2.22017e+06	2.4909e+07	3.45682e+07
WP_004246045.1	MULTISPECIES: LPS assembly lipoprotein LptE [Proteus]	Proteus	20 kDa	3	2.958	1.942			2.8638	1.868	26.9033	26.9366	23.5007	21.367	24.7302	25.0315	1.25516e+08	1.28449e+08	1.1869e+07	2.7046e+06	2.78304e+07	3.42952e+07
WP_004252226.1	MULTISPECIES: S-formylglutathione hydrolase [Proteus]	Proteus	31 kDa	3	1.972	2.913			2.8638	1.868	26.0644	25.9866	20.0432	19.9037	23.5292	23.9849	7.01713e+07	6.64879e+07	1.08044e+06	980866	1.21057e+07	1.66029e+07
WP_004243954.1	MULTISPECIES: cupin domain-containing protein [Proteus]	Proteus	15 kDa	2	1.972	1.942			2.8638	2.802	24.7771	24.8379	20.8882	19.9788	22.9123	22.8143	2.87515e+07	2.99885e+07	1.94072e+06	1.0333e+06	7.8939e+06	7.37548e+06
WP_004247811.1	MULTISPECIES: LysR family transcriptional regulator [Proteus]	Proteus	33 kDa	3	2.958	2.913			1.9092	1.868	25.1638	25.0596	18.9697	18.3708	23.0087	23.1678	3.75891e+07	3.49706e+07	513388	338969	8.43928e+06	9.42359e+06
WP_012368498.1	MULTISPECIES: isocitrate lyase [Proteus]	Proteus	48 kDa	3	2.958	1.942			2.8638	1.868	26.097	26.0668	4.3264	4.50737	22.921	23.654	7.17762e+07	7.02909e+07	20.0621	22.7433	7.94186e+06	1.32e+07
WP_004247807.1	MULTISPECIES: elongation factor P-like protein YeiP [Proteus]	Proteus	21 kDa	2	1.972	4.855			0.9546	1.868	25.4645	25.6458	18.0771	19.3526	22.5093	23.7145	4.62998e+07	5.24984e+07	276542	669454	5.97e+06	1.37654e+07
WP_041707154.1	MULTISPECIES: UvrD-helicase domain-containing protein [Proteus]	Proteus	80 kDa	3	1.972	3.884			1.9092	1.868	23.6882	23.6826	17.4355	17.1432	20.8154	21.3962	1.35159e+07	1.34639e+07	177258	144749	1.8453e+06	2.75985e+06
WP_004244243.1	MULTISPECIES: bifunctional methylenetetrahydrofolate dehydrogenase/methenyltetrahydrofolate cyclohydrolase FolD [Proteus]	Proteus	31 kDa	2	3.944	2.913			0.9546	1.868	27.0371	26.8526	23.5692	23.8588	25.119	25.1199	1.37719e+08	1.21178e+08	1.24459e+07	1.5213e+07	3.64399e+07	3.64626e+07
WP_004248418.1	MULTISPECIES: NupC/NupG family nucleoside CNT transporter [Proteus]	Proteus	43 kDa	2	1.972	2.913			1.9092	2.802	24.9862	25.056	3.74144	3.92241	22.7157	23.1406	3.3234e+07	3.48818e+07	13.3748	15.1622	6.88821e+06	9.24717e+06
WP_004244924.1	MULTISPECIES: MR/P fimbria assembly chaperone MrpD [Proteus]	Proteus	28 kDa	2	2.958	3.884			0.9546	1.868	25.1016	24.6273	19.1984	17.0093	22.6871	22.1841	3.60024e+07	2.59149e+07	601573	131923	6.75295e+06	4.76524e+06
WP_012368046.1	MULTISPECIES: aminodeoxychorismate synthase component 1 [Proteus]	Proteus	52 kDa	4	1.972	1.942			2.8638	2.802	25.7565	25.448	25.1774	24.3149	23.7877	23.8116	5.66876e+07	4.5774e+07	3.79439e+07	2.08695e+07	1.44817e+07	1.47231e+07
WP_004244182.1	MULTISPECIES: linear amide C-N hydrolase [Proteus]	Proteus	40 kDa	2	2.958	2.913			0.9546	2.802	25.2821	25.2552	20.8356	20.0806	23.1456	23.6113	4.08019e+07	4.00459e+07	1.87134e+06	1.10879e+06	9.27929e+06	1.28152e+07
WP_004244825.1	MULTISPECIES: YggS family pyridoxal phosphate-dependent enzyme [Proteus]	Proteus	26 kDa	4	2.958	1.942			0.9546	3.736	26.6646	26.4415	27.3483	27.296	24.8003	24.8838	1.06375e+08	9.11337e+07	1.70865e+08	1.64786e+08	2.92163e+07	3.09583e+07
WP_004245185.1	MULTISPECIES: hydrogenase 2 small subunit [Proteus]	Proteus	40 kDa	2	2.958	2.913			0.9546	2.802	26.355	26.5973	3.74144	20.3627	23.8086	24.4941	8.58294e+07	1.01526e+08	13.3748	1.34833e+06	1.46932e+07	2.36296e+07
WP_004246250.1	MULTISPECIES: 50S ribosomal protein L27 [Proteus]	Proteus	9 kDa	1	2.958	2.913			2.8638	0.934	22.4577	22.3345	26.8857	21.5123	19.5329	20.2589	5.76037e+06	5.28867e+06	1.23993e+08	2.99131e+06	758549	1.25467e+06
WP_004243667.1	MULTISPECIES: o-succinylbenzoate synthase [Proteus]	Proteus	36 kDa	2	3.944	1.942			1.9092	1.868	23.6028	23.6972	18.5894	16.7556	19.8957	20.9436	1.27398e+07	1.3601e+07	394426	110649	975448	2.01673e+06
WP_004246821.1	MULTISPECIES: guanylate kinase [Proteus]	Proteus	23 kDa	2	2.958	2.913			0.9546	2.802	25.3838	25.4367	17.7778	18.071	22.8191	23.3986	4.37818e+07	4.54158e+07	224719	275369	7.40021e+06	1.10584e+07
WP_004249111.1	MULTISPECIES: Hcp family type VI secretion system effector [Proteus]	Proteus	18 kDa	2	2.958	4.855			0.9546	0.934	25.4743	25.3504	23.6966	22.1368	23.2989	23.2201	4.66148e+07	4.27784e+07	1.35954e+07	4.61149e+06	1.03196e+07	9.77106e+06
WP_004249177.1	MULTISPECIES: bifunctional O-acetylhomoserine aminocarboxypropyltransferase/cysteine synthase [Proteus]	Proteus	46 kDa	2	1.972	3.884			1.9092	1.868	26.7271	26.7549	24.5456	24.1874	24.8509	24.9738	1.11087e+08	1.13251e+08	2.44886e+07	1.91042e+07	3.02605e+07	3.29497e+07
WP_004243726.1	MULTISPECIES: NUDIX hydrolase YfcD [Proteus]	Proteus	20 kDa	3	3.944	3.884			0.9546	0.934	23.9085	23.3865	26.9831	27.3581	22.4742	22.1805	1.57465e+07	1.09659e+07	1.32651e+08	1.72032e+08	5.82636e+06	4.75342e+06
WP_004243842.1	MULTISPECIES: ISC system 2Fe-2S type ferredoxin [Proteus]	Proteus	12 kDa	2	3.944	3.884			0.9546	0.934	26.8017	26.8607	20.7284	19.3571	21.8182	24.384	1.16981e+08	1.21865e+08	1.73723e+06	671545	3.69773e+06	2.18932e+07
WP_004243796.1	MULTISPECIES: sulfate transporter CysZ [Proteus]	Proteus	30 kDa	2	2.958	1.942			2.8638	1.868	24.4302	24.637	19.9612	17.9892	22.7568	22.514	2.26059e+07	2.60897e+07	1.02076e+06	260194	7.08722e+06	5.98936e+06
WP_004245250.1	MULTISPECIES: LysR family transcriptional regulator [Proteus]	Proteus	34 kDa	3	2.958	3.884			0.9546	1.868	25.966	26.0028	23.0995	24.5537	23.7799	24.0494	6.55448e+07	6.72388e+07	8.98758e+06	2.46266e+07	1.44038e+07	1.73615e+07
WP_004248913.1	MULTISPECIES: ribosome-associated protein [Proteus]	Proteus	22 kDa	2	2.958	1.942			0.9546	3.736	25.0311	25.06	17.3101	18.4977	21.6778	22.6643	3.42852e+07	3.4979e+07	162506	370148	3.35491e+06	6.64708e+06
WP_004246134.1	MULTISPECIES: Na+/H+ antiporter [Proteus]	Proteus	61 kDa	2	3.944	3.884			0.9546	0.934	25.1145	24.6365	3.74144	18.4995	22.7036	22.4405	3.63263e+07	2.60813e+07	13.3748	370590	6.83066e+06	5.69183e+06
WP_004242909.1	MULTISPECIES: GNAT family N-acetyltransferase [Proteus]	Proteus	29 kDa	2	3.944	2.913			0.9546	1.868	26.9453	26.9585	20.7168	21.099	24.5528	25.0098	1.2922e+08	1.30408e+08	1.72342e+06	2.24605e+06	2.46109e+07	3.37828e+07
WP_012368032.1	MULTISPECIES: succinyl-diaminopimelate desuccinylase [Proteus]	Proteus	41 kDa	2	2.958	3.884				2.802	25.5712	25.513	21.8727	21.7561	23.2767	23.7804	4.9854e+07	4.78842e+07	3.84014e+06	3.54192e+06	1.01625e+07	1.44079e+07
WP_004246491.1	MULTISPECIES: nucleoid occlusion factor SlmA [Proteus]	Proteus	23 kDa	2	2.958	4.855				1.868	28.9096	28.5525	28.8725	28.8877	26.0217	26.5679	5.04277e+08	3.93687e+08	4.91475e+08	4.96658e+08	6.81269e+07	9.94815e+07
WP_004245460.1	MULTISPECIES: acyl-ACP--UDP-N-acetylglucosamine O-acyltransferase [Proteus]	Proteus	29 kDa	3	2.958	2.913				3.736	26.4232	26.4843	25.1107	25.8344	24.1413	24.68	8.9989e+07	9.38765e+07	3.62312e+07	5.98316e+07	1.8504e+07	2.68799e+07
WP_004247593.1	MULTISPECIES: anaerobic C4-dicarboxylate transporter DcuC [Proteus]	Proteus	48 kDa	2	2.958	4.855				1.868	24.0291	24.1529	19.2012	20.2772	21.2266	21.6106	1.71194e+07	1.86529e+07	602761	1.27073e+06	2.45377e+06	3.20203e+06
WP_004246028.1	MULTISPECIES: tRNA (N6-isopentenyl adenosine(37)-C2)-methylthiotransferase MiaB [Proteus]	Proteus	54 kDa	2	0.98601	2.913	1.0587		1.9092	1.868	25.2729	25.6619	21.9138	22.0751	23.8142	24.0297	4.05419e+07	5.3088e+07	3.95094e+06	4.41845e+06	1.47499e+07	1.71257e+07
WP_004245262.1	MULTISPECIES: urease subunit alpha [Proteus]	Proteus	61 kDa	4	1.972	1.942	1.0587		1.9092	1.868	25.136	25.1573	22.0823	20.8138	23.2423	23.3301	3.68708e+07	3.74194e+07	4.44059e+06	1.84329e+06	9.92239e+06	1.05454e+07
WP_004242697.1	MULTISPECIES: 2OG-Fe(II) oxygenase [Proteus]	Proteus	23 kDa	2	1.972	1.942		1.1196	1.9092	1.868	22.9405	22.868	19.5253	20.3645	20.8847	20.6595	8.04942e+06	7.65526e+06	754585	1.34999e+06	1.93605e+06	1.65624e+06
WP_004244529.1	MULTISPECIES: ATP phosphoribosyltransferase [Proteus]	Proteus	33 kDa	2	2.958	1.942			1.9092	1.868	26.0745	26.3385	21.3351	20.7669	24.0527	23.981	7.0667e+07	8.48524e+07	2.64556e+06	1.78426e+06	1.74009e+07	1.65578e+07
WP_004243825.1	MULTISPECIES: bifunctional tRNA (adenosine(37)-C2)-methyltransferase TrmG/ribosomal RNA large subunit methyltransferase RlmN [Proteus]	Proteus	44 kDa	4	0.98601	1.942		1.1196	0.9546	3.736	26.9836	27.5123	19.783	20.2117	23.805	25.4571	1.32703e+08	1.91432e+08	902172	1.21434e+06	1.46557e+07	4.60623e+07
WP_004242594.1	MULTISPECIES: metal ABC transporter substrate-binding protein [Proteus]	Proteus	34 kDa	2	2.958	1.942			1.9092	1.868	24.9655	24.6594	21.5446	16.3709	22.7948	22.935	3.2762e+07	2.64982e+07	3.05901e+06	84747.2	7.27625e+06	8.01884e+06
WP_004244347.1	MULTISPECIES: 5'/3'-nucleotidase SurE [Proteus]	Proteus	28 kDa	2	1.972	2.913			1.9092	1.868	23.8883	23.4597	25.4181	25.5852	21.7107	22.0628	1.55271e+07	1.15363e+07	4.48341e+07	5.03388e+07	3.4321e+06	4.38096e+06
WP_004246869.1	MULTISPECIES: peptidylprolyl isomerase A [Proteus]	Proteus	21 kDa	3	1.972	1.942			1.9092	2.802	26.9153	26.8617	26.8817	26.9412	24.9241	25.111	1.2656e+08	1.21952e+08	1.23654e+08	1.28858e+08	3.18354e+07	3.62387e+07
WP_004243978.1	MULTISPECIES: sodium/sugar symporter [Proteus]	Proteus	59 kDa	3	3.944	1.942			0.9546	1.868	27.0502	27.1223	20.275	18.8917	24.6091	25.1567	1.38966e+08	1.46093e+08	1.26874e+06	486359	2.55904e+07	3.74056e+07
WP_004245322.1	MULTISPECIES: metalloprotease TldD [Proteus]	Proteus	51 kDa	2	1.972	0.97101			2.8638	2.802	26.1182	26.1407	20.9989	21.2079	23.6769	24.1933	7.28384e+07	7.39812e+07	2.09561e+06	2.42216e+06	1.34105e+07	1.91822e+07
WP_004246043.1	MULTISPECIES: amino acid ABC transporter ATP-binding protein [Proteus]	Proteus	27 kDa	2	2.958	2.913			1.9092	0.934	25.5012	25.3934	28.3999	28.3271	23.9246	23.5342	4.74937e+07	4.4074e+07	3.54183e+08	3.3674e+08	1.59233e+07	1.21483e+07
WP_004244173.1	MULTISPECIES: hydroxylamine reductase [Proteus]	Proteus	61 kDa	3	3.944	1.942			0.9546	1.868	24.434	24.2387	22.4259	19.8859	22.5063	21.9265	2.26655e+07	1.97961e+07	5.63472e+06	968873	5.95743e+06	3.986e+06
WP_004248255.1	MULTISPECIES: class II fructose-bisphosphatase [Proteus]	Proteus	35 kDa	2	1.972	1.942			2.8638	1.868	25.8922	26.1001	23.2925	22.7446	23.9828	24.1699	6.22792e+07	7.19312e+07	1.02743e+07	7.02757e+06	1.65789e+07	1.88734e+07
WP_012368829.1	MULTISPECIES: oxidoreductase [Proteus]	Proteus	35 kDa	2	2.958	1.942			1.9092	1.868	26.4825	26.3609	19.9287	19.5129	24.0124	24.4336	9.37605e+07	8.61859e+07	998025	748140	1.69216e+07	2.26601e+07
WP_004244110.1	MULTISPECIES: cell division protein FtsA [Proteus]	Proteus	45 kDa	3	2.958	1.942			1.9092	1.868	26.2764	26.3394	25.4201	25.6994	24.2269	24.6527	8.12805e+07	8.4908e+07	4.48972e+07	5.44877e+07	1.9635e+07	2.63762e+07
WP_004246629.1	MULTISPECIES: ribulose-phosphate 3-epimerase [Proteus]	Proteus	25 kDa	2	1.972	2.913			1.9092	1.868	25.8163	25.7434	22.2815	22.4189	23.7184	23.9489	5.90844e+07	5.61736e+07	5.0979e+06	5.60721e+06	1.38023e+07	1.61933e+07
WP_004242563.1	MULTISPECIES: copper homeostasis periplasmic binding protein CopC [Proteus]	Proteus	14 kDa	2	1.972	1.942			2.8638	1.868	28.0594	27.5782	22.446	22.5435	26.0329	26.3014	2.7972e+08	2.00381e+08	5.71368e+06	6.11341e+06	6.86563e+07	8.27033e+07
WP_012367638.1	MULTISPECIES: hypothetical protein [Proteus]	Proteus	16 kDa	2	1.972	1.942			1.9092	2.802	26.0241	26.0195	17.4796	19.3237	23.9064	24.0865	6.82415e+07	6.802e+07	182767	656149	1.57238e+07	1.78137e+07
WP_012368672.1	MULTISPECIES: glycosyltransferase [Proteus]	Proteus	38 kDa	2	2.958	1.942			1.9092	1.868	25.0166	25.0757	3.74144	19.1016	22.8423	23.382	3.3943e+07	3.53614e+07	13.3748	562544	7.51974e+06	1.09315e+07
WP_004245785.1	MULTISPECIES: hypothetical protein [Proteus]	Proteus	82 kDa	4	2.958	2.913			0.9546	1.868	26.4098	25.8867	21.4208	20.8737	23.9335	24.226	8.91564e+07	6.2039e+07	2.80736e+06	1.92135e+06	1.6021e+07	1.9623e+07
WP_004242783.1	MULTISPECIES: septum site-determining protein MinC [Proteus]	Proteus	25 kDa	3	2.958	1.942			1.9092	1.868	26.5577	26.5244	18.9467	21.7184	24.1136	24.4603	9.87769e+07	9.65228e+07	505275	3.45065e+06	1.81523e+07	2.30824e+07
WP_004245012.1	MULTISPECIES: ferric ABC transporter ATP-binding protein [Proteus]	Proteus	39 kDa	2	2.958	2.913			0.9546	1.868	22.1151	22.3482	3.74144	15.5543	19.8718	20.278	4.54267e+06	5.33917e+06	13.3748	48119.7	959448	1.27143e+06
WP_004247079.1	MULTISPECIES: 23S rRNA accumulation protein YceD [Proteus]	Proteus	20 kDa	2	1.972	2.913			1.9092	1.868	26.0954	26.2399	3.74144	18.3318	23.8355	24.3904	7.16983e+07	7.92498e+07	13.3748	329920	1.49696e+07	2.19909e+07
WP_004244498.1	MULTISPECIES: TIGR00730 family Rossman fold protein [Proteus]	Proteus	21 kDa	2	2.958	2.913			0.9546	1.868	26.9167	27.026	3.74144	19.0491	25.0511	25.4091	1.26684e+08	1.36663e+08	13.3748	542438	3.47645e+07	4.45548e+07
WP_004243698.1	MULTISPECIES: NADH-quinone oxidoreductase subunit A [Proteus]	Proteus	17 kDa	2	2.958	2.913			0.9546	1.868	27.0888	27.0603	25.1261	25.1837	24.3232	25.0878	1.42742e+08	1.39943e+08	3.66202e+07	3.81113e+07	2.09903e+07	3.56608e+07
WP_004246652.1	MULTISPECIES: Hsp33 family molecular chaperone HslO [Proteus]	Proteus	33 kDa	3	2.958	1.942			0.9546	2.802	25.6656	25.383	22.448	22.6411	23.509	23.5791	5.32265e+07	4.37575e+07	5.72168e+06	6.54108e+06	1.19378e+07	1.25319e+07
WP_004243690.1	MULTISPECIES: NADH-quinone oxidoreductase subunit NuoH [Proteus]	Proteus	36 kDa	2	1.972	2.913			0.9546	2.802	24.9215	24.7375	17.7132	19.4612	22.3445	22.5974	3.1778e+07	2.79719e+07	214885	721805	5.32555e+06	6.3461e+06
WP_012368627.1	MULTISPECIES: L-seryl-tRNA(Sec) selenium transferase [Proteus]	Proteus	51 kDa	5	2.958	0.97101			0.9546	3.736	26.0651	25.9718	23.9	23.3457	23.7749	24.1107	7.02085e+07	6.58083e+07	1.56534e+07	1.06602e+07	1.4354e+07	1.81155e+07
WP_004245312.1	MULTISPECIES: nucleoside diphosphate kinase regulator [Proteus]	Proteus	15 kDa	3	2.958	2.913			0.9546	1.868	26.6517	26.6225	25.1835	24.9585	24.8967	24.2564	1.05428e+08	1.03316e+08	3.81045e+07	3.26023e+07	3.12364e+07	2.00408e+07
WP_004244345.1	MULTISPECIES: protein-L-isoaspartate(D-aspartate) O-methyltransferase [Proteus]	Proteus	23 kDa	3	1.972	1.942			1.9092	2.802	26.7226	26.8031	26.5905	25.1985	24.9488	25.0442	1.1074e+08	1.17095e+08	1.01052e+08	3.85027e+07	3.23855e+07	3.45978e+07
WP_012368682.1	MULTISPECIES: N-acetyl-gamma-glutamyl-phosphate reductase [Proteus]	Proteus	36 kDa	3	1.972	0.97101			1.9092	3.736	21.8127	22.0357	27.3158	27.3055	23.0876	23.5388	3.68368e+06	4.29932e+06	1.67065e+08	1.6587e+08	8.91373e+06	1.21867e+07
WP_004246107.1	MULTISPECIES: NAD(P)H-flavin reductase [Proteus]	Proteus	27 kDa	2	2.958	1.942			1.9092	1.868	26.2645	26.4146	26.9899	26.3133	24.3026	24.59	8.06103e+07	8.94503e+07	1.33285e+08	8.33849e+07	2.0692e+07	2.52541e+07
WP_004245385.1	MULTISPECIES: cell division ATP-binding protein FtsE [Proteus]	Proteus	24 kDa	2	2.958	2.913			0.9546	1.868	24.9393	24.9925	21.74	22.5172	22.8564	23.1159	3.21726e+07	3.338e+07	3.5025e+06	6.00296e+06	7.5939e+06	9.09054e+06
WP_004242572.1	MULTISPECIES: RNA chaperone ProQ [Proteus]	Proteus	26 kDa	3	1.972	3.884			0.9546	1.868	28.4723	28.4057	21.8423	20.4852	26.4486	26.7226	3.72407e+08	3.55598e+08	3.75996e+06	1.46774e+06	9.15841e+07	1.10737e+08
WP_004249490.1	MULTISPECIES: phosphoenolpyruvate--protein phosphotransferase [Proteus]	Proteus	84 kDa	4		2.913	1.0587		1.9092	2.802	25.9429	25.6091	22.5188	21.54	23.8519	23.8779	6.45058e+07	5.11823e+07	6.00924e+06	3.04914e+06	1.51406e+07	1.5416e+07
WP_012368081.1	MULTISPECIES: molybdopterin-dependent oxidoreductase [Proteus]	Proteus	90 kDa	3	3.944	1.942		1.1196		1.868	23.1247	23.0153	23.0267	21.0118	21.0642	21.2493	9.14589e+06	8.47782e+06	8.54506e+06	2.11439e+06	2.19254e+06	2.49282e+06
WP_012368117.1	MULTISPECIES: SDR family oxidoreductase [Proteus]	Proteus	26 kDa	5	2.958	3.884			0.9546	0.934	25.4519	25.5314	25.6116	24.8452	23.728	23.7717	4.5898e+07	4.84965e+07	5.12682e+07	3.01409e+07	1.38945e+07	1.43217e+07
WP_004246861.1	MULTISPECIES: YihD family protein [Proteus]	Proteus	10 kDa	2	2.958	2.913			0.9546	1.868	27.2925	27.1926	20.4027	20.5529	25.3322	25.4212	1.64385e+08	1.53391e+08	1.38619e+06	1.53826e+06	4.22426e+07	4.49303e+07
WP_004250412.1	MULTISPECIES: (Fe-S)-binding protein [Proteus]	Proteus	26 kDa	3		2.913			2.8638	2.802	24.4652	25.2536	19.2176	19.9737	24.0186	24.6456	2.3161e+07	4.00042e+07	609655	1.02963e+06	1.69945e+07	2.62458e+07
WP_004246253.1	MULTISPECIES: putative DNA-binding transcriptional regulator [Proteus]	Proteus	16 kDa	2	3.944	3.884				0.934	26.701	26.4091	25.0808	24.562	24.7483	24.5024	1.09094e+08	8.91097e+07	3.54866e+07	2.4769e+07	2.81818e+07	2.37657e+07
WP_004246506.1	MULTISPECIES: DNA polymerase III subunit beta [Proteus]	Proteus	41 kDa	3	1.972	5.8261				0.934	23.344	23.3437	16.5043	4.50737	19.3662	20.7438	1.06475e+07	1.06449e+07	92955.7	22.7433	675761	1.75589e+06
WP_004249415.1	MULTISPECIES: peptide chain release factor 3 [Proteus]	Proteus	60 kDa	3	4.93				0.9546	1.868	24.9643	25.1302	21.9264	22.6807	22.7888	23.0387	3.27343e+07	3.67223e+07	3.98559e+06	6.72325e+06	7.2464e+06	8.61669e+06
WP_004246033.1	MULTISPECIES: CNNM family magnesium/cobalt transport protein CorC [Proteus]	Proteus	33 kDa	3	2.958	1.942		1.1196	0.9546	0.934	25.9188	25.9096	26.4874	26.6726	23.7958	24.1239	6.34341e+07	6.3034e+07	9.40837e+07	1.06968e+08	1.45627e+07	1.82816e+07
WP_004244954.1	MULTISPECIES: erythrose-4-phosphate dehydrogenase [Proteus]	Proteus	37 kDa	2	1.972	1.942		1.1196	1.9092	0.934	25.6715	25.7166	19.3011	3.92241	23.5199	23.7953	5.34426e+07	5.51399e+07	645986	15.1622	1.20279e+07	1.45582e+07
WP_004243721.1	MULTISPECIES: PTS ascorbate transporter subunit IIC [Proteus]	Proteus	44 kDa	3	1.972	2.913	1.0587		0.9546	0.934	26.3912	26.3228	19.993	18.6867	23.6944	24.0348	8.80097e+07	8.39345e+07	1.04353e+06	421954	1.35742e+07	1.71873e+07
WP_004244361.1	MULTISPECIES: NADPH-dependent assimilatory sulfite reductase flavoprotein subunit [Proteus]	Proteus	69 kDa	2	1.972	0.97101	2.1174		0.9546	1.868	25.2854	25.626	19.517	20.7916	22.6827	23.3433	4.08943e+07	5.17829e+07	750220	1.81502e+06	6.73263e+06	1.06422e+07
WP_004245259.1	MULTISPECIES: urease accessory protein UreG [Proteus]	Proteus	22 kDa	2	1.972	1.942	1.0587		1.9092	0.934	24.4322	24.0388	28.5775	27.7717	22.9226	22.7134	2.26369e+07	1.72346e+07	4.00566e+08	2.29146e+08	7.95032e+06	6.87705e+06
WP_004246680.1	MULTISPECIES: adenylosuccinate lyase family protein [Proteus]	Proteus	51 kDa	2	2.958	1.942			0.9546	1.868	23.0614	22.9725	22.2835	21.9354	21.1464	21.0922	8.75355e+06	8.23028e+06	5.10503e+06	4.01075e+06	2.32107e+06	2.23556e+06
WP_004244277.1	MULTISPECIES: ferrochelatase [Proteus]	Proteus	37 kDa	2	2.958	2.913			0.9546	0.934	25.0365	25.0798	22.0592	22.4986	22.957	23.2771	3.44137e+07	3.54619e+07	4.3701e+06	5.92608e+06	8.14211e+06	1.01648e+07
WP_004243305.1	MULTISPECIES: DUF4878 domain-containing protein [Proteus]	Proteus	15 kDa	2	2.958	1.942			0.9546	1.868	25.3975	25.2538	26.9556	26.7946	22.5147	22.9724	4.41986e+07	4.00084e+07	1.30149e+08	1.16403e+08	5.99223e+06	8.22957e+06
WP_012368489.1	MULTISPECIES: tRNA dihydrouridine(20/20a) synthase DusA [Proteus]	Proteus	39 kDa	2	1.972	1.942			1.9092	1.868	24.0335	24.0955	19.3963	18.8491	21.3203	22.1225	1.71719e+07	1.7925e+07	690047	472211	2.61843e+06	4.56601e+06
WP_012368128.1	MULTISPECIES: tRNA (cytosine(32)/uridine(32)-2'-O)-methyltransferase TrmJ [Proteus]	Proteus	27 kDa	2	1.972	1.942			0.9546	2.802	25.6281	25.5578	23.2003	22.9849	23.5913	23.8175	5.18593e+07	4.93936e+07	9.63826e+06	8.30144e+06	1.26382e+07	1.47832e+07
WP_012367579.1	MULTISPECIES: GntR family transcriptional regulator [Proteus]	Proteus	25 kDa	3	2.958	2.913			0.9546	0.934	24.7756	24.701	20.8915	20.1773	22.8761	22.9912	2.87202e+07	2.72733e+07	1.94524e+06	1.18572e+06	7.69846e+06	8.33781e+06
WP_004246339.1	MULTISPECIES: lipopolysaccharide N-acetylmannosaminouronosyltransferase [Proteus]	Proteus	28 kDa	2	1.972	2.913			0.9546	1.868	25.3534	25.6938	21.0885	22.4677	22.5062	23.3592	4.28694e+07	5.42752e+07	2.22988e+06	5.80026e+06	5.95729e+06	1.076e+07
WP_004245402.1	MULTISPECIES: anaerobic glycerol-3-phosphate dehydrogenase subunit C [Proteus]	Proteus	45 kDa	2	1.972	1.942			1.9092	1.868	26.1202	25.9364	25.8626	25.4187	23.3494	23.4225	7.29381e+07	6.42129e+07	6.10136e+07	4.48526e+07	1.06876e+07	1.12426e+07
WP_004243964.1	MULTISPECIES: LutB/LldF family L-lactate oxidation iron-sulfur protein [Proteus]	Proteus	53 kDa	2	1.972	1.942			1.9092	1.868	23.3089	23.7402	16.0635	3.92241	21.4567	22.5361	1.03917e+07	1.40129e+07	68487.2	15.1622	2.87819e+06	6.08184e+06
WP_004245149.1	MULTISPECIES: ferredoxin-like protein [Proteus]	Proteus	23 kDa	2	1.972	1.942			1.9092	1.868	24.6991	24.4953	18.6513	20.7119	22.7958	22.8039	2.72374e+07	2.36488e+07	411707	1.71751e+06	7.28135e+06	7.32272e+06
WP_004248199.1	MULTISPECIES: ATP-binding protein [Proteus]	Proteus	41 kDa	1	1.972	2.913			1.9092	0.934	24.1958	24.2331	2.74144	17.6102	23.0263	23.2131	1.92164e+07	1.97193e+07	6.68738	200083	8.54323e+06	9.7242e+06
WP_004245118.1	MULTISPECIES: tRNA 4-thiouridine(8) synthase ThiI [Proteus]	Proteus	55 kDa	2	2.958	1.942			0.9546	1.868	24.5374	24.4532	22.1357	21.3666	22.3304	22.4057	2.4349e+07	2.29698e+07	4.60805e+06	2.70385e+06	5.27388e+06	5.5565e+06
WP_004243811.1	MULTISPECIES: GNAT family acetyltransferase [Proteus]	Proteus	17 kDa	2	1.972	1.942			1.9092	1.868	24.719	24.5612	20.6535	20.3315	22.4768	22.8532	2.76167e+07	2.47553e+07	1.64937e+06	1.31947e+06	5.83706e+06	7.57728e+06
WP_004244174.1	MULTISPECIES: aldehyde dehydrogenase family protein [Proteus]	Proteus	54 kDa	3	1.972	1.942			1.9092	1.868	23.2873	23.3992	15.7415	4.50737	21.187	21.3069	1.02373e+07	1.10626e+07	54784.8	22.7433	2.3874e+06	2.59433e+06
WP_004249600.1	MULTISPECIES: lipoprotein NlpI [Proteus]	Proteus	34 kDa	2	2.958	1.942			0.9546	1.868	22.3938	22.0911	19.1634	23.1086	19.0853	19.6168	5.51072e+06	4.46765e+06	587171	9.04461e+06	556211	803954
WP_004247832.1	MULTISPECIES: lipoprotein-releasing ABC transporter ATP-binding protein LolD [Proteus]	Proteus	25 kDa	2	1.972	1.942			1.9092	1.868	24.8444	24.8622	19.0248	17.5635	22.5529	22.7227	3.01235e+07	3.04984e+07	533394	193707	6.15304e+06	6.92173e+06
WP_004249583.1	MULTISPECIES: GNAT family N-acetyltransferase [Proteus]	Proteus	18 kDa	2	1.972	1.942			1.9092	1.868	26.0796	25.5585	20.4645	20.7804	24.0193	24.3201	7.09132e+07	4.94164e+07	1.4469e+06	1.80109e+06	1.70034e+07	2.09444e+07
WP_004247215.1	MULTISPECIES: exodeoxyribonuclease VII small subunit [Proteus]	Proteus	10 kDa	3	2.958	1.942			1.9092	0.934	24.9089	24.624	20.5757	4.50737	22.9398	22.9457	3.15005e+07	2.58565e+07	1.56284e+06	22.7433	8.04574e+06	8.07873e+06
WP_004246793.1	MULTISPECIES: transcription elongation factor GreB [Proteus]	Proteus	18 kDa	2	1.972	2.913			0.9546	1.868	25.5939	25.4632	24.9254	23.991	23.9856	23.7799	5.0645e+07	4.6257e+07	3.18627e+07	1.66734e+07	1.6611e+07	1.44032e+07
WP_004243597.1	MULTISPECIES: response regulator transcription factor [Proteus]	Proteus	25 kDa	2	2.958	1.942			0.9546	1.868	25.0861	24.8974	24.9954	25.5033	22.9128	23.1543	3.56179e+07	3.12505e+07	3.34481e+07	4.75615e+07	7.89671e+06	9.33529e+06
WP_004247283.1	MULTISPECIES: 3-methyl-2-oxobutanoate hydroxymethyltransferase [Proteus]	Proteus	28 kDa	2	0.98601	1.942			1.9092	2.802	25.0629	25.3029	30.4991	27.3633	23.5165	23.7094	3.50491e+07	4.13942e+07	1.51756e+09	1.7265e+08	1.19997e+07	1.37167e+07
WP_004246875.1	MULTISPECIES: phosphoribulokinase [Proteus]	Proteus	32 kDa	2	1.972	0.97101			2.8638	1.868	26.3445	26.1554	27.843	27.9029	24.618	24.3877	8.52095e+07	7.47426e+07	2.40757e+08	2.50959e+08	2.57483e+07	2.19492e+07
WP_012368044.1	MULTISPECIES: N-acetylmuramoyl-L-alanine amidase [Proteus]	Proteus	33 kDa	2	1.972	2.913			0.9546	1.868	23.3365	23.6367	3.74144	3.92241	20.5647	21.2233	1.05922e+07	1.30425e+07	13.3748	15.1622	1.55092e+06	2.44822e+06
WP_004252560.1	MULTISPECIES: protein deglycase YajL [Proteus]	Proteus	22 kDa	2	1.972	2.913			0.9546	1.868	25.8303	25.7	19.1501	18.1669	23.6725	23.8186	5.96619e+07	5.45098e+07	581755	294290	1.33702e+07	1.47954e+07
WP_004246019.1	MULTISPECIES: N-acetylglucosamine-6-phosphate deacetylase [Proteus]	Proteus	42 kDa	3	1.972	3.884			0.9546	0.934	25.6676	25.4932	24.6435	24.0375	23.9397	23.926	5.3299e+07	4.72303e+07	2.62076e+07	1.7219e+07	1.60902e+07	1.5938e+07
WP_004244828.1	MULTISPECIES: YggT family protein [Proteus]	Proteus	21 kDa	2	1.972	2.913			0.9546	1.868	23.3423	23.5339	3.74144	19.8498	21.3254	21.5768	1.06352e+07	1.21451e+07	13.3748	944900	2.62777e+06	3.12789e+06
WP_004243095.1	MULTISPECIES: YcjF family protein [Proteus]	Proteus	39 kDa	3	3.944	1.942			0.9546	0.934	23.5286	23.4308	21.3281	16.7241	20.8191	21.3339	1.21006e+07	1.13079e+07	2.63263e+06	108259	1.85e+06	2.64324e+06
WP_012367526.1	MULTISPECIES: ribonuclease Z [Proteus]	Proteus	34 kDa	2	2.958	1.942			0.9546	1.868	25.2557	25.3127	21.1491	21.3116	23.2164	23.5148	4.00619e+07	4.16745e+07	2.32555e+06	2.60278e+06	9.74622e+06	1.19853e+07
WP_004249279.1	MULTISPECIES: RpiB/LacA/LacB family sugar-phosphate isomerase [Proteus]	Proteus	17 kDa	2	1.972	0.97101			2.8638	1.868	28.6244	28.3669	21.9941	21.8139	26.4181	26.648	4.13803e+08	3.4618e+08	4.17726e+06	3.68681e+06	8.96689e+07	1.05162e+08
WP_004245565.1	MULTISPECIES: 3,4-dihydroxy-2-butanone-4-phosphate synthase [Proteus]	Proteus	24 kDa	2	0.98601	1.942			1.9092	2.802	29.0212	28.8148	22.7876	22.7337	26.2569	26.7838	5.44816e+08	4.72204e+08	7.2404e+06	6.97485e+06	8.01903e+07	1.15541e+08
WP_004247008.1	MULTISPECIES: DUF1869 domain-containing protein [Proteus]	Proteus	13 kDa	2	1.972	0.97101			2.8638	1.868	25.2501	25.3429	22.9458	20.3736	23.1848	23.9455	3.99064e+07	4.25582e+07	8.07948e+06	1.35849e+06	9.53486e+06	1.61555e+07
WP_012368142.1	MULTISPECIES: tRNA1(Val) (adenine(37)-N6)-methyltransferase [Proteus]	Proteus	29 kDa	2	1.972	1.942			1.9092	1.868	24.5526	24.4418	27.53	27.1189	23.1333	22.7103	2.46079e+07	2.27892e+07	1.93804e+08	1.45745e+08	9.20074e+06	6.86254e+06
WP_004250259.1	MULTISPECIES: NAD(P)/FAD-dependent oxidoreductase [Proteus]	Proteus	45 kDa	3	1.972	0.97101			2.8638	1.868	25.4703	24.8209	22.446	22.3611	23.9619	23.6741	4.64855e+07	2.96376e+07	5.71368e+06	5.38724e+06	1.63404e+07	1.33847e+07
WP_012368101.1	MULTISPECIES: NADH-quinone oxidoreductase subunit L [Proteus]	Proteus	66 kDa	2	1.972	2.913			0.9546	1.868	26.4168	26.2117	27.0418	26.4445	24.0781	24.21	8.95862e+07	7.77179e+07	1.38159e+08	9.13215e+07	1.7711e+07	1.94056e+07
WP_004246050.1	MULTISPECIES: 23S rRNA (pseudouridine(1915)-N(3))-methyltransferase RlmH [Proteus]	Proteus	17 kDa	2	0.98601	2.913			0.9546	2.802	24.0463	24.0242	22.6267	25.6418	22.5156	22.3996	1.73241e+07	1.70613e+07	6.47632e+06	5.23549e+07	5.99617e+06	5.53295e+06
WP_004243435.1	MULTISPECIES: phosphoribosylglycinamide formyltransferase [Proteus]	Proteus	24 kDa	2	1.972	1.942			1.9092	1.868	22.8189	22.4004	15.8467	15.4295	20.5153	20.7571	7.39906e+06	5.5361e+06	58929.5	44130.4	1.49875e+06	1.77218e+06
WP_004246271.1	MULTISPECIES: YtfJ family protein [Proteus]	Proteus	20 kDa	2	3.944	0.97101			0.9546	1.868	25.8517	25.9676	23.3052	23.1801	23.6472	24.4141	6.05516e+07	6.56168e+07	1.0365e+07	9.50419e+06	1.31377e+07	2.23549e+07
WP_012368686.1	MULTISPECIES: glutamate racemase [Proteus]	Proteus	32 kDa	2	1.972	1.942			1.9092	1.868	23.3701	23.5785	20.2765	3.92241	19.9076	21.0378	1.08418e+07	1.25263e+07	1.27009e+06	15.1622	983534	2.15286e+06
WP_004247090.1	MULTISPECIES: endolytic transglycosylase MltG [Proteus]	Proteus	39 kDa	3	1.972	1.942				3.736	27.2193	27.3693	23.5025	23.7634	25.3278	25.6627	1.56256e+08	1.73368e+08	1.18838e+07	1.42391e+07	4.21144e+07	5.31199e+07
WP_004242568.1	MULTISPECIES: MlaD family protein [Proteus]	Proteus	85 kDa	6	2.958	1.942				2.802	25.6528	25.8439	21.9877	20.9671	23.1263	23.7117	5.27563e+07	6.02285e+07	4.15874e+06	2.0499e+06	9.15597e+06	1.37386e+07
WP_004242957.1	MULTISPECIES: multidrug transporter subunit MdtN [Proteus]	Proteus	38 kDa	4	1.972	2.913				2.802	24.206	24.3855	26.7069	26.6081	22.7734	22.5117	1.93522e+07	2.19162e+07	1.0954e+08	1.02289e+08	7.16924e+06	5.98005e+06
WP_004250218.1	MULTISPECIES: cell division protein FtsP [Proteus]	Proteus	53 kDa	3	2.958	1.942			0.9546	1.868	23.0263	23.0283	4.3264	16.7753	21.3617	20.5919	8.5427e+06	8.55493e+06	20.0621	112166	2.69471e+06	1.58047e+06
WP_004242710.1	MULTISPECIES: copper homeostasis protein CutC [Proteus]	Proteus	27 kDa	3	1.972	2.913				2.802	26.5666	26.6315	20.7457	22.1394	24.8356	24.8801	9.93924e+07	1.03965e+08	1.7582e+06	4.6197e+06	2.99402e+07	3.08788e+07
WP_004248424.1	MULTISPECIES: sulfate/thiosulfate ABC transporter ATP-binding protein CysA [Proteus]	Proteus	41 kDa	2	1.972	2.913				2.802	23.5857	23.1059	20.4709	21.7208	21.0236	20.7665	1.25891e+07	9.0275e+06	1.45334e+06	3.45629e+06	2.13173e+06	1.78379e+06
WP_004248996.1	MULTISPECIES: porin [Proteus]	Proteus	45 kDa	2	0.98601	1.942		1.1196	0.9546	2.802	24.9662	25.2068	26.9317	26.6549	23.1408	23.4812	3.27785e+07	3.87271e+07	1.2801e+08	1.05664e+08	9.24874e+06	1.17097e+07
WP_004253037.1	MULTISPECIES: N-acetylmuramoyl-L-alanine amidase [Proteus]	Proteus	47 kDa	3	3.944	1.942				1.868	25.7989	24.8895	22.1217	21.8646	23.4353	23.5088	5.8379e+07	3.10804e+07	4.56348e+06	3.81864e+06	1.1343e+07	1.19361e+07
WP_012367841.1	MULTISPECIES: acetolactate decarboxylase [Proteus]	Proteus	31 kDa	3	2.958	2.913				1.868	26.3128	26.37	25.6699	25.7732	22.9897	24.325	8.33569e+07	8.67283e+07	5.33828e+07	5.7347e+07	8.3292e+06	2.10167e+07
WP_004245120.1	MULTISPECIES: (2E,6E)-farnesyl diphosphate synthase [Proteus]	Proteus	33 kDa	2	3.944	2.913				0.934	25.4948	25.5768	24.0434	24.5775	23.2696	23.6382	4.7283e+07	5.00464e+07	1.72898e+07	2.50357e+07	1.0112e+07	1.3056e+07
WP_004249670.1	MULTISPECIES: ECA polysaccharide chain length modulation protein [Proteus]	Proteus	40 kDa	3	2.958	3.884				0.934	26.8739	26.8789	19.183	19.7925	24.6134	24.9927	1.22985e+08	1.23415e+08	595205	908084	2.56665e+07	3.33843e+07
WP_004243034.1	MULTISPECIES: MetQ/NlpA family lipoprotein [Proteus]	Proteus	30 kDa	3	2.958	1.942	1.0587	1.1196	0.9546		24.4409	23.414	23.9295	22.9542	20.6215	19.9344	2.27742e+07	1.11764e+07	1.59773e+07	8.12626e+06	1.61319e+06	1.00197e+06
WP_012368813.1	MULTISPECIES: 2OG-Fe dioxygenase family protein [Proteus]	Proteus	34 kDa	2	0.98601				3.8184	2.802	24.3296	24.2669	3.74144	3.92241	24.2049	23.9424	2.10827e+07	2.01868e+07	13.3748	15.1622	1.93369e+07	1.61204e+07
WP_004246460.1	MULTISPECIES: L-threonine 3-dehydrogenase [Proteus]	Proteus	37 kDa	3	1.972	1.942	1.0587		0.9546	0.934	25.1691	24.9682	25.5045	25.7251	23.1976	23.2012	3.77278e+07	3.28234e+07	4.76006e+07	5.54663e+07	9.62021e+06	9.64375e+06
WP_012367741.1	MULTISPECIES: DNA helicase IV [Proteus]	Proteus	78 kDa	2	0.98601	1.942	1.0587	1.1196		1.868	22.6267	22.2946	19.2325	19.4743	19.5249	20.0846	6.47595e+06	5.14435e+06	615955	728343	754389	1.11188e+06
WP_004249101.1	MULTISPECIES: ABC transporter ATP-binding protein [Proteus]	Proteus	37 kDa	3	0.98601	1.942		1.1196	0.9546	1.868	25.4848	25.7042	22.357	23.4857	23.1411	23.8285	4.69565e+07	5.46669e+07	5.37188e+06	1.1746e+07	9.25029e+06	1.48967e+07
WP_004243096.1	MULTISPECIES: YcjX family protein [Proteus]	Proteus	53 kDa	3	0.98601	1.942	1.0587		1.9092	0.934	24.697	24.7756	25.2068	25.1081	22.4778	22.8674	2.71978e+07	2.87206e+07	3.87259e+07	3.61651e+07	5.84119e+06	7.65196e+06
WP_012368326.1	MULTISPECIES: glutathionylspermidine synthase family protein [Proteus]	Proteus	45 kDa	2	1.972	0.97101	1.0587		0.9546	1.868	18.3987	18.5253	28.8207	23.466	18.5759	17.0279	345594	377283	4.74121e+08	1.15872e+07	390763	133627
WP_004244761.1	MULTISPECIES: 23S rRNA pseudouridine(1911/1915/1917) synthase RluD [Proteus]	Proteus	37 kDa	2	1.972	1.942	1.0587		0.9546	0.934	24.0154	23.8169	19.5433	19.1284	20.8966	21.8362	1.69578e+07	1.47779e+07	764021	573090	1.95216e+06	3.74409e+06
WP_004243801.1	MULTISPECIES: cysteine synthase CysM [Proteus]	Proteus	32 kDa	2	1.972	0.97101		1.1196	1.9092	0.934	23.9619	23.7185	22.0497	20.2111	21.603	22.178	1.63399e+07	1.38035e+07	4.34135e+06	1.21383e+06	3.18521e+06	4.74496e+06
WP_004246221.1	MULTISPECIES: efflux RND transporter periplasmic adaptor subunit [Proteus]	Proteus	36 kDa	2	1.972	1.942			1.9092	0.934	24.5139	24.5264	3.74144	17.3566	21.9459	22.5725	2.39564e+07	2.41644e+07	13.3748	167825	4.03986e+06	6.23753e+06
WP_004245229.1	MULTISPECIES: 2,3-diphosphoglycerate-dependent phosphoglycerate mutase GpmB [Proteus]	Proteus	24 kDa	1	0.98601	1.942			1.9092	1.868	25.0964	25.1856	20.574	18.8322	22.943	23.4814	3.5872e+07	3.81612e+07	1.56093e+06	466705	8.06358e+06	1.17115e+07
WP_012367487.1	MULTISPECIES: diaminopimelate dehydrogenase [Proteus]	Proteus	32 kDa	2	1.972	0.97101	2.1174	1.1196		0.934	24.7419	24.4027	29.5379	29.1787	23.2169	22.9311	2.80572e+07	2.21791e+07	7.79443e+08	6.07647e+08	9.7495e+06	7.99717e+06
WP_004245446.1	MULTISPECIES: methionine ABC transporter ATP-binding protein MetN [Proteus]	Proteus	38 kDa	2	0.98601	1.942	1.0587		0.9546	1.868	24.832	24.8249	24.1489	24.973	22.471	22.5375	2.98662e+07	2.97184e+07	1.86007e+07	3.29334e+07	5.81349e+06	6.08791e+06
WP_004243645.1	MULTISPECIES: phosphotransferase RcsD [Proteus]	Proteus	104 kDa	2	1.972	1.942			0.9546	1.868	23.8963	24.1818	19.0849	19.7769	21.6041	22.0599	1.56133e+07	1.903e+07	556048	898327	3.18783e+06	4.37207e+06
WP_004248702.1	MULTISPECIES: hypothetical protein [Proteus]	Proteus	15 kDa	2	1.972	0.97101	1.0587		0.9546	1.868	25.6878	25.2759	28.9235	29.0567	24.3462	24.0833	5.40496e+07	4.06271e+07	5.09135e+08	5.58372e+08	2.13269e+07	1.7775e+07
WP_004247592.1	MULTISPECIES: outer membrane assembly protein AsmA [Proteus]	Proteus	72 kDa	2	2.958	1.942			0.9546	0.934	25.4342	25.4935	17.4065	19.8363	23.958	24.229	4.53383e+07	4.72393e+07	173736	936070	1.62956e+07	1.9663e+07
WP_004242717.1	MULTISPECIES: tRNA 5-methoxyuridine(34)/uridine 5-oxyacetic acid(34) synthase CmoB [Proteus]	Proteus	37 kDa	2	0.98601	0.97101			1.9092	2.802	24.38	24.5029	21.2547	20.7053	22.2093	22.3366	2.18325e+07	2.3775e+07	2.50208e+06	1.70967e+06	4.84903e+06	5.29642e+06
WP_004243477.1	MULTISPECIES: universal stress protein [Proteus]	Proteus	17 kDa	2	1.972	1.942			0.9546	1.868	24.4523	24.0728	3.74144	16.2788	23.175	22.7157	2.29549e+07	1.76458e+07	13.3748	79509	9.47068e+06	6.8884e+06
WP_004242732.1	MULTISPECIES: Holliday junction branch migration DNA helicase RuvB [Proteus]	Proteus	37 kDa	2	1.972	1.942			1.9092	0.934	24.566	24.8769	19.9299	19.4808	22.4466	22.9305	2.48364e+07	3.08091e+07	998848	731665	5.71623e+06	7.99428e+06
WP_004248889.1	MULTISPECIES: glycerophosphoryl diester phosphodiesterase [Proteus]	Proteus	27 kDa	2	0.98601	1.942			1.9092	1.868	25.772	25.602	27.3406	27.1689	24.0017	23.6485	5.72997e+07	5.09284e+07	1.69954e+08	1.50883e+08	1.67967e+07	1.31497e+07
WP_004245184.1	MULTISPECIES: hydrogenase 2 operon protein HybA [Proteus]	Proteus	37 kDa	2	1.972	1.942			0.9546	1.868	24.1017	23.9775	22.868	22.3241	21.6592	22.1307	1.8003e+07	1.65171e+07	7.65494e+06	5.25062e+06	3.31177e+06	4.59199e+06
WP_004245143.1	MULTISPECIES: tRNA guanosine(34) transglycosylase Tgt [Proteus]	Proteus	43 kDa	2	1.972	1.942			1.9092	0.934	26.1827	26.307	24.6747	25.3264	23.7647	24.1646	7.61673e+07	8.30248e+07	2.67802e+07	4.20741e+07	1.42526e+07	1.8805e+07
WP_170827680.1	MULTISPECIES: tRNA pseudouridine(38-40) synthase TruA [Proteus]	Proteus	31 kDa	2	1.972	1.942			0.9546	1.868	23.9394	24.1446	21.1675	19.9112	21.4617	21.9865	1.60874e+07	1.85455e+07	2.35527e+06	986010	2.88807e+06	4.15531e+06
WP_004243228.1	MULTISPECIES: ABC transporter ATP-binding protein [Proteus]	Proteus	36 kDa	2	0.98601	1.942			1.9092	1.868	28.9523	28.5872	21.1389	20.3195	26.9876	26.7389	5.19425e+08	4.03283e+08	2.30907e+06	1.30849e+06	1.3307e+08	1.11996e+08
WP_004245122.1	MULTISPECIES: D-ribose pyranase [Proteus]	Proteus	15 kDa	2	1.972	1.942			0.9546	1.868	24.1608	24.1431	16.8041	16.1183	21.6334	21.9032	1.87554e+07	1.85262e+07	114433	71136.3	3.25304e+06	3.92204e+06
WP_004244480.1	MULTISPECIES: ATP-binding cassette domain-containing protein [Proteus]	Proteus	65 kDa	3	2.958	1.942			0.9546	0.934	24.5317	24.711	18.0654	17.8067	22.3842	22.628	2.4254e+07	2.74628e+07	274298	229267	5.474e+06	6.48195e+06
WP_012367745.1	MULTISPECIES: 2,5-didehydrogluconate reductase DkgB [Proteus]	Proteus	29 kDa	2	1.972	1.942			0.9546	1.868	23.9597	23.949	27.9269	29.5194	22.6413	22.4342	1.63155e+07	1.61942e+07	2.55169e+08	7.69544e+08	6.54199e+06	5.66725e+06
WP_004250688.1	MULTISPECIES: TIGR01777 family oxidoreductase [Proteus]	Proteus	33 kDa	2	1.972	1.942			1.9092	0.934	25.5825	25.3372	24.6948	23.4648	22.9937	23.3862	5.02444e+07	4.23892e+07	2.71558e+07	1.15777e+07	8.35192e+06	1.09632e+07
WP_004247801.1	MULTISPECIES: 16S rRNA pseudouridine(516) synthase RsuA [Proteus]	Proteus	26 kDa	2	1.972	1.942			0.9546	1.868	27.0747	27.9355	3.74144	17.5548	25.632	26.1042	1.41353e+08	2.56695e+08	13.3748	192538	5.20007e+07	7.21334e+07
WP_004250409.1	MULTISPECIES: lactate utilization protein C [Proteus]	Proteus	26 kDa	3	0.98601	1.942			1.9092	1.868	24.0689	24.8078	27.9336	27.7232	23.61	24.2058	1.75982e+07	2.93698e+07	2.56366e+08	2.21578e+08	1.28028e+07	1.93496e+07
WP_004244524.1	MULTISPECIES: 1-(5-phosphoribosyl)-5-[(5-phosphoribosylamino)methylideneamino]imidazole-4-carboxamide isomerase [Proteus]	Proteus	27 kDa	2	1.972	0.97101			1.9092	1.868	25.2162	25.1626	3.74144	16.8181	23.0644	23.3901	3.89803e+07	3.75572e+07	13.3748	115548	8.7715e+06	1.09931e+07
WP_004244491.1	MULTISPECIES: cystathionine beta-lyase [Proteus]	Proteus	43 kDa	2	0.98601	1.942			1.9092	1.868	23.5548	23.6275	17.9969	17.5914	21.0414	21.8632	1.23223e+07	1.29591e+07	261574	197489	2.15827e+06	3.81494e+06
WP_012368098.1	MULTISPECIES: 2-succinyl-5-enolpyruvyl-6-hydroxy-3-cyclohexene-1-carboxylic-acid synthase [Proteus]	Proteus	62 kDa	2	1.972	1.942			0.9546	1.868	23.9579	23.7893	3.74144	22.8659	19.8421	21.0665	1.62951e+07	1.44972e+07	13.3748	7.64423e+06	939896	2.19601e+06
WP_004249657.1	MULTISPECIES: DUF484 domain-containing protein [Proteus]	Proteus	28 kDa	2	1.972	2.913			0.9546	0.934	23.8145	23.9041	21.9372	21.7215	21.0021	21.8083	1.47531e+07	1.56985e+07	4.01572e+06	3.45793e+06	2.10025e+06	3.67254e+06
WP_004248988.1	MULTISPECIES: tonB-system energizer ExbB [Proteus]	Proteus	35 kDa	2	1.972	0.97101			2.8638	0.934	23.4602	22.7129	21.161	20.0017	21.3105	20.8703	1.15401e+07	6.87463e+06	2.34477e+06	1.04982e+06	2.60078e+06	1.91683e+06
WP_004243188.1	MULTISPECIES: siderophore-interacting protein [Proteus]	Proteus	32 kDa	2	1.972	1.942			0.9546	1.868	25.5582	25.3043	23.8856	24.0364	23.6094	23.4069	4.94049e+07	4.14343e+07	1.54987e+07	1.72062e+07	1.27982e+07	1.11215e+07
WP_004243165.1	MULTISPECIES: Fe-S cluster assembly protein SufB [Proteus]	Proteus	55 kDa	3	1.972	1.942			0.9546	1.868	26.2429	26.0576	4.3264	19.6204	24.3697	24.6646	7.94171e+07	6.98443e+07	20.0621	806017	2.16769e+07	2.65935e+07
WP_004248524.1	MULTISPECIES: tRNA-modifying protein YgfZ [Proteus]	Proteus	36 kDa	2	2.958	1.942			0.9546	0.934	24.7031	24.4312	23.0999	22.6311	22.1065	22.4625	2.73135e+07	2.26221e+07	8.98986e+06	6.49612e+06	4.51561e+06	5.77957e+06
WP_004245539.1	MULTISPECIES: 4-hydroxythreonine-4-phosphate dehydrogenase PdxA [Proteus]	Proteus	36 kDa	2	1.972	2.913			0.9546	0.934	23.9367	23.743	22.8684	19.1782	16.1246	20.5796	1.60571e+07	1.40394e+07	7.65726e+06	593231	71446.1	1.56698e+06
WP_012368112.1	MULTISPECIES: phosphohistidine phosphatase SixA [Proteus]	Proteus	18 kDa	2	1.972	1.942			0.9546	1.868	24.6846	25.1083	3.74144	3.92241	21.1682	22.5514	2.69644e+07	3.61705e+07	13.3748	15.1622	2.35641e+06	6.14661e+06
WP_012368278.1	MULTISPECIES: glycoside hydrolase family 32 protein [Proteus]	Proteus	56 kDa	4	2.958	0.97101	1.0587			1.868	23.6535	23.7181	24.1116	22.0916	20.8643	21.4768	1.31951e+07	1.37995e+07	1.8127e+07	4.46932e+06	1.90884e+06	2.91844e+06
WP_004251191.1	MULTISPECIES: amidohydrolase [Proteus]	Proteus	51 kDa	3	1.972	1.942			0.9546	1.868	26.0474	25.959	22.5348	19.5321	23.4947	23.8846	6.93526e+07	6.52283e+07	6.07635e+06	758113	1.18199e+07	1.54878e+07
WP_004242565.1	MULTISPECIES: YebY family protein [Proteus]	Proteus	13 kDa	1	2.958	1.942			0.9546	0.934	23.6785	23.439	2.74144	2.92241	20.3457	21.4577	1.34253e+07	1.1372e+07	6.68738	7.58111	1.33249e+06	2.88015e+06
WP_004245174.1	MULTISPECIES: selenium metabolism membrane protein YedE/FdhT [Proteus]	Proteus	45 kDa	2	1.972	1.942			0.9546	1.868	24.7209	25.1828	30.0376	30.0926	24.4042	24.1289	2.76522e+07	3.80883e+07	1.10212e+09	1.14495e+09	2.22017e+07	1.83456e+07
WP_004245688.1	MULTISPECIES: hydrogenase 4 subunit H [Proteus]	Proteus	21 kDa	2	1.972	1.942			0.9546	1.868	23.9656	23.7344	19.2899	21.5086	22.53	22.4328	1.63817e+07	1.39564e+07	640985	2.98364e+06	6.05625e+06	5.66175e+06
WP_012368253.1	MULTISPECIES: SAM-dependent methyltransferase TehB [Proteus]	Proteus	32 kDa	2	1.972	0.97101			0.9546	2.802	25.9522	26.1252	19.6615	21.7128	24.1025	24.8469	6.49215e+07	7.31921e+07	829264	3.43715e+06	1.80123e+07	3.01754e+07
WP_012367467.1	MULTISPECIES: bifunctional diaminohydroxyphosphoribosylaminopyrimidine deaminase/5-amino-6-(5-phosphoribosylamino)uracil reductase RibD [Proteus]	Proteus	42 kDa	2	0.98601	3.884			0.9546	0.934	23.9747	24.0619	16.5811	18.1119	22.6407	22.6665	1.6486e+07	1.75126e+07	98042.3	283281	6.5392e+06	6.65718e+06
WP_004244029.1	MULTISPECIES: single-stranded-DNA-specific exonuclease RecJ [Proteus]	Proteus	63 kDa	4	1.972	1.942			0.9546	1.868	24.7223	24.8711	21.1438	17.9468	22.7395	22.7693	2.76784e+07	3.06867e+07	2.31694e+06	252660	7.00279e+06	7.1488e+06
WP_004245172.1	MULTISPECIES: recombination-associated protein RdgC [Proteus]	Proteus	34 kDa	3	2.958	1.942				1.868	26.353	26.2549	4.3264	16.0204	24.0546	24.2565	8.57107e+07	8.00789e+07	20.0621	66470.7	1.74245e+07	2.00417e+07
WP_004249296.1	MULTISPECIES: multifunctional transcriptional regulator/nicotinamide-nucleotide adenylyltransferase/ribosylnicotinamide kinase NadR [Proteus]	Proteus	48 kDa	3	2.958	1.942				1.868	25.1043	25.1431	21.2632	21.1808	22.4815	22.9319	3.60703e+07	3.70531e+07	2.51684e+06	2.3772e+06	5.85604e+06	8.00193e+06
WP_004243109.1	MULTISPECIES: peptide ABC transporter ATP-binding protein SapD [Proteus]	Proteus	38 kDa	2	2.958	1.942			0.9546	0.934	21.8653	21.5172	3.74144	3.92241	19.1083	19.8925	3.82031e+06	3.00137e+06	13.3748	15.1622	565147	973271
WP_004246349.1	MULTISPECIES: UDP-N-acetylglucosamine 2-epimerase (non-hydrolyzing) [Proteus]	Proteus	42 kDa	5	1.972	1.942				2.802	26.0183	25.9666	31.0483	32.3889	26.2737	25.7714	6.79665e+07	6.55713e+07	2.22057e+09	5.62391e+09	8.11261e+07	5.72759e+07
WP_004246862.1	MULTISPECIES: serine/threonine protein kinase [Proteus]	Proteus	39 kDa	2	2.958	1.942				1.868	25.9825	26.1579	20.1169	20.9701	24.2371	24.2743	6.62984e+07	7.48731e+07	1.13707e+06	2.05409e+06	1.97733e+07	2.029e+07
WP_004243286.1	MULTISPECIES: excinuclease ABC subunit UvrC [Proteus]	Proteus	69 kDa	3	2.958	0.97101				2.802	24.6397	24.6943	18.4985	19.8563	22.6533	22.7698	2.61397e+07	2.71464e+07	370332	949166	6.59681e+06	7.15132e+06
WP_004247404.1	MULTISPECIES: HlyC/CorC family transporter [Proteus]	Proteus	47 kDa	2	2.958	2.913				0.934	21.05	20.6967	3.74144	3.92241	18.3094	18.6574	2.17114e+06	1.69956e+06	13.3748	15.1622	324840	413461
WP_004247549.1	MULTISPECIES: tol-pal system-associated acyl-CoA thioesterase [Proteus]	Proteus	15 kDa	2	2.958	0.97101			0.9546	1.868	25.2985	25.131	21.7423	20.5101	23.4671	23.4738	4.12661e+07	3.67431e+07	3.50818e+06	1.49337e+06	1.15961e+07	1.16498e+07
WP_012367816.1	MULTISPECIES: SDR family oxidoreductase [Proteus]	Proteus	30 kDa	3	2.958	2.913				0.934	22.8063	22.4248	19.4428	20.0552	20.4658	20.3072	7.33472e+06	5.63056e+06	712641	1.08944e+06	1.44819e+06	1.29739e+06
WP_004246526.1	MULTISPECIES: hypothetical protein [Proteus]	Proteus	21 kDa	2			5.2935	2.2392			20.7564	20.7473	29.638	29.1185	22.9483	21.5646	1.77131e+06	1.76023e+06	8.3547e+08	5.82827e+08	8.09342e+06	3.10168e+06
WP_012368233.1	MULTISPECIES: UDP-3-O-acyl-N-acetylglucosamine deacetylase [Proteus]	Proteus	34 kDa	2	0.98601	1.942		1.1196	0.9546	0.934	25.4799	25.4378	19.3503	21.7373	22.035	23.4828	4.67967e+07	4.54519e+07	668362	3.49611e+06	4.29723e+06	1.17224e+07
WP_004243841.1	MULTISPECIES: Fe-S cluster assembly protein IscX [Proteus]	Proteus	8 kDa	2	0.98601	0.97101	1.0587		1.9092	0.934	26.9943	26.7619	3.74144	18.3977	24.3297	24.9784	1.3369e+08	1.13798e+08	13.3748	345341	2.10847e+07	3.30555e+07
WP_004244059.1	MULTISPECIES: LysR family transcriptional regulator ArgP [Proteus]	Proteus	33 kDa	2	1.972	0.97101			0.9546	1.868	24.2238	24.3594	22.2608	23.4853	22.0541	22.5704	1.95924e+07	2.15238e+07	5.02543e+06	1.17434e+07	4.35458e+06	6.22815e+06
WP_004244452.1	MULTISPECIES: molybdate ABC transporter substrate-binding protein [Proteus]	Proteus	28 kDa	2	0.98601	0.97101			2.8638	0.934	23.719	23.1856	21.357	22.9256	21.9992	21.2818	1.38078e+07	9.54016e+06	2.68603e+06	7.96699e+06	4.19199e+06	2.54962e+06
WP_004249852.1	MULTISPECIES: MetQ/NlpA family ABC transporter substrate-binding protein [Proteus]	Proteus	30 kDa	2	1.972	1.942			0.9546	0.934	22.0652	22.1306	21.3362	20.3074	19.6833	19.9406	4.38817e+06	4.5918e+06	2.64755e+06	1.29763e+06	841918	1.00629e+06
WP_012368169.1	MULTISPECIES: galactose-1-epimerase [Proteus]	Proteus	39 kDa	2	0.98601	1.942			0.9546	1.868	25.1272	25.2227	3.74144	19.1517	22.8199	23.2624	3.6647e+07	3.91559e+07	13.3748	582402	7.40427e+06	1.00618e+07
WP_012367927.1	MULTISPECIES: ABC-F family ATPase [Proteus]	Proteus	60 kDa	2	1.972	1.942			0.9546	0.934	23.9335	24.0276	3.74144	16.3709	21.985	22.0402	1.60213e+07	1.71015e+07	13.3748	84750.4	4.15097e+06	4.31273e+06
WP_004250754.1	MULTISPECIES: peptide MFS transporter [Proteus]	Proteus	56 kDa	2	1.972	1.942			0.9546	0.934	24.775	25.0556	23.0241	23.0221	23.0387	23.2592	2.87099e+07	3.48738e+07	8.52966e+06	8.51788e+06	8.61686e+06	1.00394e+07
WP_004248148.1	MULTISPECIES: phage shock protein operon transcriptional activator [Proteus]	Proteus	38 kDa	2	0.98601	0.97101			1.9092	1.868	24.2237	23.9216	22.8925	21.7033	22.6911	22.4302	1.95913e+07	1.58894e+07	7.78619e+06	3.41453e+06	6.77192e+06	5.65164e+06
WP_004244392.1	MULTISPECIES: replication initiation negative regulator SeqA [Proteus]	Proteus	21 kDa	2	1.972	1.942			0.9546	0.934	25.8458	25.6308	22.1553	22.2563	23.6906	23.8995	6.03079e+07	5.1957e+07	4.67095e+06	5.00956e+06	1.35386e+07	1.56478e+07
WP_004246659.1	MULTISPECIES: inorganic phosphate transporter PitA [Proteus]	Proteus	54 kDa	2	1.972	1.942			0.9546	0.934	24.4804	24.1813	22.693	23.1932	21.6002	22.5295	2.34063e+07	1.90236e+07	6.78048e+06	9.5904e+06	3.1791e+06	6.05422e+06
WP_012367692.1	MULTISPECIES: histidinol dehydrogenase [Proteus]	Proteus	47 kDa	2	1.972	1.942			0.9546	0.934	25.2049	25.1225	18.7974	19.0751	23.9844	23.3911	3.86761e+07	3.65281e+07	455611	552296	1.65966e+07	1.10007e+07
WP_004246257.1	MULTISPECIES: transcriptional regulator ArgR [Proteus]	Proteus	17 kDa	2	1.972	0.97101			1.9092	0.934	26.1421	26.0164	24.2177	24.7267	24.3637	24.4776	7.40534e+07	6.78741e+07	1.95092e+07	2.77644e+07	2.15877e+07	2.33618e+07
WP_004246180.1	MULTISPECIES: LPS export ABC transporter permease LptG [Proteus]	Proteus	40 kDa	2	1.972	1.942			0.9546	0.934	23.7002	23.5518	23.5578	21.801	21.5022	21.3204	1.36294e+07	1.22973e+07	1.23479e+07	3.65401e+06	2.97038e+06	2.61862e+06
WP_004245691.1	MULTISPECIES: hydrogenase 4 membrane subunit [Proteus]	Proteus	24 kDa	2	1.972	0.97101			0.9546	1.868	26.8796	26.9993	22.7604	22.7507	24.4988	24.901	1.2347e+08	1.3415e+08	7.10492e+06	7.05745e+06	2.37065e+07	3.13289e+07
WP_004247096.1	MULTISPECIES: penicillin-binding protein activator LpoB [Proteus]	Proteus	21 kDa	2	1.972	0.97101			1.9092	0.934	26.3798	26.0624	21.6777	21.1081	24.2066	24.2491	8.73199e+07	7.00732e+07	3.35448e+06	2.26036e+06	1.93608e+07	1.99387e+07
WP_012367976.1	MULTISPECIES: zinc transporter ZntB [Proteus]	Proteus	37 kDa	2	1.972	1.942			0.9546	0.934	24.0382	23.8947	17.6979	18.5262	21.234	21.6063	1.72276e+07	1.55961e+07	212620	377533	2.4665e+06	3.19268e+06
WP_004244139.1	MULTISPECIES: 3-isopropylmalate dehydratase large subunit [Proteus]	Proteus	50 kDa	2	0.98601	1.942			0.9546	1.868	23.2112	23.6359	20.2022	21.65	22.2487	22.4534	9.71103e+06	1.30349e+07	1.20633e+06	3.29084e+06	4.9835e+06	5.74326e+06
WP_004247117.1	MULTISPECIES: tRNA 2-thiouridine(34) synthase MnmA [Proteus]	Proteus	41 kDa	2	2.958	0.97101			0.9546	0.934	25.6721	25.3613	25.5172	24.2785	23.9197	23.9911	5.34659e+07	4.31032e+07	4.80218e+07	2.03495e+07	1.58689e+07	1.66744e+07
WP_004242773.1	MULTISPECIES: RidA family protein [Proteus]	Proteus	13 kDa	2	1.972	0.97101			1.9092	0.934	26.28	26.1467	25.052	24.5512	23.4373	23.8862	8.14838e+07	7.42918e+07	3.47851e+07	2.45838e+07	1.13591e+07	1.55047e+07
WP_004243174.1	MULTISPECIES: 3-deoxy-7-phosphoheptulonate synthase [Proteus]	Proteus	39 kDa	2	0.98601	0.97101			0.9546	1.868	24.5604	24.5502	20.0117	19.0437	22.744	22.951	2.47406e+07	2.45667e+07	1.05712e+06	540415	7.02485e+06	8.10862e+06
WP_004251467.1	MULTISPECIES: manganese/iron ABC transporter ATP-binding protein [Proteus]	Proteus	32 kDa	2	1.972	1.942			0.9546	0.934	24.5594	24.4294	16.083	17.7002	21.7634	22.2951	2.47238e+07	2.25935e+07	69417.6	212953	3.55977e+06	5.14642e+06
WP_012367453.1	MULTISPECIES: type II toxin-antitoxin system HipA family toxin [Proteus]	Proteus	48 kDa	2	1.972	1.942			0.9546	0.934	25.8857	25.7615	24.7308	25.4438	23.1427	23.7199	6.19963e+07	5.68839e+07	2.78427e+07	4.56394e+07	9.26099e+06	1.38168e+07
WP_004247594.1	MULTISPECIES: TerC family protein [Proteus]	Proteus	59 kDa	2	1.972	1.942			0.9546	0.934	24.6975	24.5481	20.4422	20.9352	22.9669	22.588	2.72075e+07	2.45307e+07	1.42468e+06	2.00499e+06	8.19832e+06	6.3048e+06
WP_004249056.1	MULTISPECIES: DUF488 family protein [Proteus]	Proteus	14 kDa	2	1.972	0.97101			0.9546	1.868	26.2907	26.2291	24.3702	23.3694	23.2226	23.8302	8.20873e+07	7.86575e+07	2.16852e+07	1.08363e+07	9.78792e+06	1.49142e+07
WP_004244630.1	MULTISPECIES: DUF6484 domain-containing protein [Proteus]	Proteus	19 kDa	2	0.98601	1.942			1.9092	0.934	23.5364	24.0464	18.7535	20.2897	20.543	21.4773	1.21663e+07	1.73257e+07	441945	1.28176e+06	1.52777e+06	2.91944e+06
WP_004245411.1	MULTISPECIES: fumarate reductase subunit FrdC [Proteus]	Proteus	15 kDa	2	1.972	0.97101			0.9546	1.868	28.5195	28.4533	26.6313	26.6701	26.24	26.6076	3.84796e+08	3.67544e+08	1.03946e+08	1.06782e+08	7.92524e+07	1.02256e+08
WP_004248921.1	MULTISPECIES: lipid asymmetry maintenance ABC transporter permease subunit MlaE [Proteus]	Proteus	28 kDa	2	1.972	0.97101	1.0587		0.9546	0.934	22.4416	22.3181	26.0498	25.7382	21.0353	20.395	5.69616e+06	5.22913e+06	6.94662e+07	5.59721e+07	2.14911e+06	1.37883e+06
WP_004246786.1	MULTISPECIES: phosphate signaling complex protein PhoU [Proteus]	Proteus	28 kDa	2	1.972	1.942			0.9546	0.934	22.2669	22.8961	15.5807	19.8505	19.4079	20.7678	5.04681e+06	7.80581e+06	49007.8	945342	695577	1.78535e+06
WP_012367584.1	MULTISPECIES: class 1b ribonucleoside-diphosphate reductase subunit beta [Proteus]	Proteus	37 kDa	2	1.972	0.97101			1.9092	0.934	23.8817	23.4068	18.5281	19.4032	21.9002	21.7031	1.54568e+07	1.11214e+07	378007	693325	3.91404e+06	3.4141e+06
WP_004246330.1	MULTISPECIES: class I adenylate cyclase [Proteus]	Proteus	99 kDa	3	1.972	1.942		1.1196		0.934	24.652	24.768	22.9415	22.351	22.9385	22.8676	2.63633e+07	2.85707e+07	8.05552e+06	5.34979e+06	8.03878e+06	7.65279e+06
WP_004243437.1	MULTISPECIES: polyphosphate kinase 1 [Proteus]	Proteus	81 kDa	2	0.98601	2.913			0.9546	0.934	23.7575	23.8976	3.74144	16.2856	21.3078	21.5622	1.41819e+07	1.56272e+07	13.3748	79884.3	2.59588e+06	3.09659e+06
WP_004243609.1	MULTISPECIES: dimethylsulfoxide reductase subunit B [Proteus]	Proteus	23 kDa	3	0.98601	1.942	1.0587		0.9546	0.934	24.158	24.0658	18.4663	16.9941	21.8573	22.3147	1.87196e+07	1.75599e+07	362179	130536	3.79918e+06	5.21684e+06
WP_012368625.1	MULTISPECIES: sulfatase-like hydrolase/transferase [Proteus]	Proteus	62 kDa	2	2.958		1.0587		0.9546	0.934	23.1291	21.1728	3.74144	19.0323	18.9237	19.7976	9.17393e+06	2.36397e+06	13.3748	536159	497295	911294
WP_004245898.1	MULTISPECIES: alanine racemase [Proteus]	Proteus	40 kDa	4	0.98601	1.942			0.9546	1.868	25.9793	25.9836	28.9683	28.7593	24.7614	24.4183	6.61519e+07	6.635e+07	5.25211e+08	4.54377e+08	2.84399e+07	2.24208e+07
WP_004245408.1	MULTISPECIES: elongation factor P--(R)-beta-lysine ligase [Proteus]	Proteus	37 kDa	2		1.942			1.9092	1.868	25.9555	26.0182	22.1492	20.3048	24.12	24.4215	6.50687e+07	6.796e+07	4.65126e+06	1.29521e+06	1.82322e+07	2.24708e+07
WP_004242762.1	MULTISPECIES: lauroyl-Kdo(2)-lipid IV(A) myristoyltransferase [Proteus]	Proteus	38 kDa	3	1.972	2.913			0.9546		24.0815	24.2062	18.8442	21.2172	21.7308	22.2408	1.77524e+07	1.9355e+07	470606	2.43788e+06	3.48027e+06	4.95603e+06
WP_012368705.1	MULTISPECIES: hydroxymethylbilane synthase [Proteus]	Proteus	34 kDa	3	2.958	1.942				0.934	26.5444	26.7185	24.7286	23.5579	24.1166	24.7408	9.78695e+07	1.10427e+08	2.78004e+07	1.23493e+07	1.81892e+07	2.80371e+07
WP_004244138.1	MULTISPECIES: 3-isopropylmalate dehydrogenase [Proteus]	Proteus	40 kDa	3	2.958	0.97101				1.868	25.3794	25.5433	25.8177	25.6912	23.3832	23.5773	4.36491e+07	4.88975e+07	5.91413e+07	5.41762e+07	1.09409e+07	1.25163e+07
WP_049208248.1	MULTISPECIES: valine--pyruvate transaminase [Proteus]	Proteus	48 kDa	2	1.972	1.942				1.868	25.5448	25.601	24.0362	23.0452	23.1179	23.6502	4.89511e+07	5.08933e+07	1.72033e+07	8.65573e+06	9.1027e+06	1.31645e+07
WP_004244515.1	MULTISPECIES: dCTP deaminase [Proteus]	Proteus	21 kDa	2	0.98601	1.942			0.9546	1.868	24.4356	24.5724	25.3401	26.504	21.607	22.7037	2.26904e+07	2.49472e+07	4.24754e+07	9.51675e+07	3.19406e+06	6.83124e+06
WP_004249733.1	MULTISPECIES: serine O-acetyltransferase [Proteus]	Proteus	29 kDa	2	2.958	1.942				0.934	25.8264	26.0959	3.74144	18.5766	22.9222	24.1225	5.95003e+07	7.17232e+07	13.3748	390932	7.94833e+06	1.82634e+07
WP_012368035.1	MULTISPECIES: arsenate reductase (glutaredoxin) [Proteus]	Proteus	14 kDa	2	1.972	2.913				0.934	24.0263	24.5953	19.7061	3.92241	19.3861	22.2237	1.70856e+07	2.53468e+07	855311	15.1622	685180	4.89795e+06
WP_012368659.1	MULTISPECIES: lipopolysaccharide heptosyltransferase RfaC [Proteus]	Proteus	36 kDa	2	2.958	1.942				0.934	24.2216	24.152	24.3341	28.9068	21.7439	22.2491	1.9563e+07	1.86419e+07	2.11496e+07	5.0328e+08	3.5122e+06	4.98485e+06
WP_004246753.1	MULTISPECIES: DeoR/GlpR family transcriptional regulator [Proteus]	Proteus	28 kDa	1	1.972	1.942				1.868	22.8894	22.681	25.6266	25.5846	20.3034	20.8633	7.76966e+06	6.72432e+06	5.18047e+07	5.03177e+07	1.29403e+06	1.90756e+06
WP_004247647.1	MULTISPECIES: type VI secretion system baseplate subunit TssK [Proteus]	Proteus	51 kDa	3	1.972	2.913				0.934	23.1081	23.5797	15.7162	15.0365	20.3181	20.9091	9.04136e+06	1.25369e+07	53831.5	33608.6	1.30721e+06	1.96911e+06
WP_004242718.1	MULTISPECIES: carboxy-S-adenosyl-L-methionine synthase CmoA [Proteus]	Proteus	28 kDa	3	0.98601	0.97101				3.736	25.4579	25.4878	4.3264	17.8223	23.3301	23.5749	4.60871e+07	4.70551e+07	20.0621	231757	1.0545e+07	1.24957e+07
WP_004242959.1	MULTISPECIES: TolC family protein [Proteus]	Proteus	54 kDa	3	0.98601	2.913				1.868	23.1544	23.0899	17.7714	16.7741	19.9899	21.1481	9.33631e+06	8.92779e+06	223726	112073	1.04125e+06	2.32394e+06
WP_004249529.1	MULTISPECIES: YidB family protein [Proteus]	Proteus	14 kDa	2	0.98601	0.97101				3.736	25.6063	25.25	27.739	28.0879	24.0561	23.9226	5.10801e+07	3.99025e+07	2.24016e+08	2.85306e+08	1.74424e+07	1.5901e+07
WP_004251303.1	MULTISPECIES: hypothetical protein [Proteus]	Proteus	12 kDa	2	0.98601	1.942			1.9092	0.934	26.2169	26.3099	22.6984	22.1407	24.4072	24.2906	7.79963e+07	8.31876e+07	6.80621e+06	4.62384e+06	2.22492e+07	2.05207e+07
WP_004247295.1	MULTISPECIES: DASS family sodium-coupled anion symporter [Proteus]	Proteus	50 kDa	2	0.98601	2.913				1.868	25.5496	25.604	31.4122	31.1088	25.5656	24.6041	4.91135e+07	5.10016e+07	2.85761e+09	2.31576e+09	4.96606e+07	2.55024e+07
WP_036919636.1	MULTISPECIES: MFS transporter [Proteus]	Proteus	45 kDa	2	3.944	0.97101				0.934	27.0274	27.0667	21.895	22.4999	24.6794	25.0615	1.36787e+08	1.40564e+08	3.8999e+06	5.93109e+06	2.6869e+07	3.5016e+07
WP_012367484.1	MULTISPECIES: mechanosensitive channel MscK [Proteus]	Proteus	131 kDa	2	1.972	3.884					20.6394	20.2274	3.74144	19.4434	15.7423	17.6983	1.63332e+06	1.22758e+06	13.3748	712937	54816.6	212674
WP_004249500.1	MULTISPECIES: amino-acid N-acetyltransferase [Proteus]	Proteus	49 kDa	3					2.8638	2.802	23.7322	23.3599	20.0622	4.50737	22.7746	22.744	1.39353e+07	1.07654e+07	1.0948e+06	22.7433	7.17544e+06	7.02449e+06
WP_004251413.1	MULTISPECIES: fimbrial protein [Proteus]	Proteus	36 kDa	2					1.9092	3.736	24.3947	23.6835	28.4672	27.9675	23.3565	22.8351	2.20567e+07	1.34724e+07	3.71085e+08	2.62448e+08	1.074e+07	7.48256e+06
WP_012368051.1	MULTISPECIES: FliC/FljB family flagellin [Proteus]	Proteus	39 kDa	2					0.9546	2.802	26.362	26.3949	21.2134	21.2651	24.3447	24.9466	8.62465e+07	8.82404e+07	2.43141e+06	2.52016e+06	2.13053e+07	3.23351e+07
WP_004248567.1	MULTISPECIES: division/cell wall cluster transcriptional repressor MraZ [Proteus]	Proteus	17 kDa	2	0.98601	1.942			0.9546	0.934	25.0264	24.8685	26.3783	25.4029	22.833	23.0543	3.41735e+07	3.06307e+07	8.72291e+07	4.43653e+07	7.47193e+06	8.71041e+06
WP_012367482.1	MULTISPECIES: SmdB family multidrug efflux ABC transporter permease/ATP-binding protein [Proteus]	Proteus	66 kDa	2	0.98601	1.942			0.9546	0.934	20.8103	21.2494	15.6593	17.3673	18.4712	19.0217	1.83876e+06	2.49283e+06	51752.3	169075	363399	532222
WP_004246790.1	MULTISPECIES: phosphate ABC transporter substrate-binding protein PstS [Proteus]	Proteus	37 kDa	2	0.98601	0.97101			1.9092	0.934	25.6739	25.724	22.1846	21.8894	23.3921	23.7813	5.35305e+07	5.54245e+07	4.76672e+06	3.88477e+06	1.10084e+07	1.44174e+07
WP_004249546.1	MULTISPECIES: ribokinase [Proteus]	Proteus	33 kDa	2	0.98601	0.97101			0.9546	1.868	26.5769	26.4151	24.9315	25.5086	24.6271	24.7619	1.001e+08	8.94795e+07	3.19975e+07	4.77365e+07	2.59112e+07	2.84488e+07
WP_004246397.1	MULTISPECIES: LysR substrate-binding domain-containing protein [Proteus]	Proteus	39 kDa	2	0.98601	0.97101			0.9546	1.868	25.6806	25.8161	23.8003	23.3831	23.1501	23.7793	5.37799e+07	5.90782e+07	1.4608e+07	1.09397e+07	9.30864e+06	1.43974e+07
WP_004243259.1	MULTISPECIES: selenide, water dikinase SelD [Proteus]	Proteus	37 kDa	2	1.972	0.97101			0.9546	0.934	24.3484	23.9516	25.0152	24.8133	22.5513	22.3806	2.13599e+07	1.62241e+07	3.39088e+07	2.94819e+07	6.14637e+06	5.46055e+06
WP_004245719.1	MULTISPECIES: FxsA family protein [Proteus]	Proteus	18 kDa	2	0.98601	0.97101			1.9092	0.934	26.8154	26.7607	21.2279	22.1112	24.9429	25.0061	1.18098e+08	1.13707e+08	2.45598e+06	4.53049e+06	3.22532e+07	3.36955e+07
WP_004249898.1	MULTISPECIES: ferredoxin--NADP(+) reductase [Proteus]	Proteus	28 kDa	2	0.98601	1.942			0.9546	0.934	26.141	26.2426	24.2688	23.6332	24.0328	24.4704	7.39978e+07	7.94e+07	2.0214e+07	1.30107e+07	1.71633e+07	2.32446e+07
WP_004249060.1	MULTISPECIES: Der GTPase-activating protein YihI [Proteus]	Proteus	19 kDa	2	1.972	0.97101			0.9546	0.934	25.4563	25.3109	23.9224	22.7511	23.5506	23.5501	4.60361e+07	4.16234e+07	1.58982e+07	7.05929e+06	1.22863e+07	1.22828e+07
WP_004249470.1	MULTISPECIES: accessory factor UbiK family protein [Proteus]	Proteus	12 kDa	2	0.98601	1.942			0.9546	0.934	26.9101	26.9435	28.3365	28.3664	24.5294	24.87	1.26107e+08	1.29066e+08	3.38959e+08	3.46056e+08	2.42157e+07	3.0664e+07
WP_004243689.1	MULTISPECIES: NADH-quinone oxidoreductase subunit NuoI [Proteus]	Proteus	20 kDa	1	0.98601	1.942			0.9546	0.934	26.1932	26.2753	18.9424	18.7306	24.0274	24.3237	7.67249e+07	8.12201e+07	503769	434986	1.70986e+07	2.09966e+07
WP_004244771.1	MULTISPECIES: ribosome maturation factor RimM [Proteus]	Proteus	21 kDa	2	1.972	0.97101			0.9546	0.934	25.983	26.3511	25.1027	26.3805	23.9586	24.377	6.63236e+07	8.56015e+07	3.60291e+07	8.73606e+07	1.63024e+07	2.17872e+07
WP_004244835.1	MULTISPECIES: tRNA (guanosine(46)-N7)-methyltransferase TrmB [Proteus]	Proteus	27 kDa	2	0.98601	0.97101			0.9546	1.868	25.6187	25.4435	27.9031	27.653	23.69	23.707	5.15214e+07	4.56301e+07	2.50995e+08	2.11044e+08	1.35335e+07	1.36937e+07
WP_004247114.1	MULTISPECIES: two-component system response regulator PhoP [Proteus]	Proteus	26 kDa	2	1.972	0.97101			0.9546	0.934	23.1805	23.0907	19.8917	18.3689	20.3613	20.7058	9.50663e+06	8.93289e+06	972773	338531	1.34702e+06	1.71022e+06
WP_012367483.1	MULTISPECIES: acyl-CoA thioesterase II [Proteus]	Proteus	33 kDa	2	0.98601	0.97101			1.9092	0.934	24.511	24.1773	21.8366	22.0216	22.5965	22.2707	2.39075e+07	1.89716e+07	3.74522e+06	4.25764e+06	6.3421e+06	5.05985e+06
WP_017628616.1	MULTISPECIES: DUF2058 domain-containing protein [Proteus]	Proteus	20 kDa	1	0.98601	0.97101			1.9092	0.934	25.4298	25.2617	2.74144	2.92241	22.7021	23.2626	4.51997e+07	4.02282e+07	6.68738	7.58111	6.82379e+06	1.0063e+07
WP_004243551.1	MULTISPECIES: chemotaxis response regulator CheY [Proteus]	Proteus	14 kDa	2	0.98601	0.97101			0.9546	1.868	24.5957	24.5946	27.4417	18.2406	21.8357	22.6581	2.5353e+07	2.53346e+07	1.82299e+08	309713	3.7428e+06	6.61853e+06
WP_012367681.1	MULTISPECIES: 3-mercaptopyruvate sulfurtransferase [Proteus]	Proteus	32 kDa	2	0.98601	0.97101			0.9546	1.868	24.9414	25.0383	3.74144	3.92241	22.4828	22.9791	3.22187e+07	3.44568e+07	13.3748	15.1622	5.86154e+06	8.26769e+06
WP_004244115.1	MULTISPECIES: UDP-N-acetylmuramate--L-alanine ligase [Proteus]	Proteus	53 kDa	2	1.972	0.97101			0.9546	0.934	25.1413	25.1056	17.6505	17.1385	22.0418	22.7824	3.70071e+07	3.61023e+07	205740	144275	4.31762e+06	7.21436e+06
WP_004247093.1	MULTISPECIES: metal-dependent hydrolase [Proteus]	Proteus	29 kDa	2	0.98601	1.942			0.9546	0.934	26.0182	26.1416	21.898	24.9908	24.3855	24.4062	6.79618e+07	7.40314e+07	3.9081e+06	3.33405e+07	2.19168e+07	2.22326e+07
WP_004247078.1	MULTISPECIES: Maf-like protein [Proteus]	Proteus	22 kDa	2	0.98601	1.942			0.9546	0.934	22.0013	22.1963	3.74144	15.3799	20.1282	20.3764	4.19809e+06	4.80581e+06	13.3748	42639.6	1.14605e+06	1.36118e+06
WP_004245301.1	MULTISPECIES: 3-deoxy-manno-octulosonate-8-phosphatase KdsC [Proteus]	Proteus	20 kDa	2	1.972	0.97101			0.9546	0.934	25.3881	25.0676	25.3876	24.9581	23.5703	23.1351	4.39123e+07	3.51647e+07	4.38965e+07	3.2594e+07	1.24559e+07	9.21221e+06
WP_004245261.1	MULTISPECIES: urease accessory protein UreE [Proteus]	Proteus	18 kDa	2	1.972	0.97101			0.9546	0.934	25.1298	25.0451	26.2763	23.1702	22.5773	23.3035	3.67138e+07	3.46195e+07	8.12773e+07	9.43899e+06	6.25802e+06	1.03526e+07
WP_004244987.1	MULTISPECIES: 23S rRNA (uracil(1939)-C(5))-methyltransferase RlmD [Proteus]	Proteus	49 kDa	3	0.98601	2.913				0.934	24.6917	24.7312	27.6874	27.7767	22.9974	22.7648	2.70979e+07	2.78502e+07	2.16138e+08	2.29943e+08	8.37324e+06	7.12668e+06
WP_004243846.1	MULTISPECIES: iron-sulfur cluster assembly protein IscA [Proteus]	Proteus	12 kDa	2	1.972	1.942				0.934	23.804	23.5801	24.8214	23.9959	21.8949	21.9413	1.4646e+07	1.25404e+07	2.9648e+07	1.67293e+07	3.89964e+06	4.02708e+06
WP_004245040.1	MULTISPECIES: multicopper oxidase CueO [Proteus]	Proteus	58 kDa	3		0.97101			0.9546	2.802	22.9382	22.9525	19.4163	18.5717	22.262	21.7278	8.03691e+06	8.11678e+06	699650	389620	5.02964e+06	3.47309e+06
WP_004243230.1	MULTISPECIES: oligopeptide ABC transporter permease OppB [Proteus]	Proteus	34 kDa	2	0.98601	0.97101			0.9546	1.868	25.4941	25.6867	25.2474	24.771	24.2069	23.8653	4.72608e+07	5.40094e+07	3.98313e+07	2.86296e+07	1.93639e+07	1.52814e+07
WP_004242622.1	MULTISPECIES: 4-deoxy-4-formamido-L-arabinose-phosphoundecaprenol deformylase [Proteus]	Proteus	34 kDa	2	0.98601	2.913			0.9546		24.8826	24.9505	24.5671	24.1409	22.0045	22.6313	3.09314e+07	3.24223e+07	2.48561e+07	1.8498e+07	4.20727e+06	6.49664e+06
WP_004243914.1	MULTISPECIES: type II toxin-antitoxin system RatA family toxin [Proteus]	Proteus	16 kDa	2	0.98601	2.913				0.934	23.5399	23.6086	25.1688	18.6496	21.1512	21.7037	1.21957e+07	1.27906e+07	3.77204e+07	411244	2.3289e+06	3.41562e+06
WP_004246808.1	MULTISPECIES: helix-turn-helix transcriptional regulator [Proteus]	Proteus	12 kDa	2	2.958	0.97101				0.934	23.5749	23.5267	16.9212	17.1985	20.7194	21.1939	1.24955e+07	1.20848e+07	124106	150407	1.72652e+06	2.39877e+06
WP_004245193.1	MULTISPECIES: class I SAM-dependent methyltransferase [Proteus]	Proteus	29 kDa	2	1.972	1.942				0.934	24.5621	24.3676	22.1696	22.5305	21.9928	22.5669	2.47707e+07	2.16463e+07	4.71742e+06	6.0584e+06	4.17355e+06	6.21332e+06
WP_004252426.1	MULTISPECIES: beta-phosphoglucomutase [Proteus]	Proteus	24 kDa	2	1.972	1.942				0.934	27.2066	26.7413	22.046	19.7826	24.5747	24.547	1.54884e+08	1.12183e+08	4.33031e+06	901868	2.49868e+07	2.45126e+07
WP_012367755.1	MULTISPECIES: deoxyribonuclease IV [Proteus]	Proteus	31 kDa	2	0.98601	1.942				1.868	23.1901	23.3197	3.74144	17.8944	18.636	20.908	9.56988e+06	1.04698e+07	13.3748	243640	407365	1.96758e+06
WP_004245293.1	MULTISPECIES: BolA family iron metabolism protein IbaG [Proteus]	Proteus	10 kDa	2	1.972	1.942				0.934	23.8315	23.895	26.1882	27.5524	21.2077	22.0957	1.49281e+07	1.56e+07	7.64579e+07	1.96836e+08	2.42193e+06	4.48198e+06
WP_004246888.1	MULTISPECIES: SlyX family protein [Proteus]	Proteus	8 kDa	2	1.972	1.942				0.934	22.4376	21.5811	3.74144	3.92241	18.1214	20.0801	5.68062e+06	3.13724e+06	13.3748	15.1622	285151	1.10842e+06
WP_004243182.1	MULTISPECIES: Lrp/AsnC family transcriptional regulator [Proteus]	Proteus	17 kDa	2	1.972	0.97101			0.9546	0.934	26.4901	26.6785	22.5553	22.2149	23.9857	24.6673	9.42581e+07	1.07403e+08	6.16359e+06	4.86804e+06	1.66118e+07	2.66434e+07
WP_004244176.1	MULTISPECIES: sodium:alanine symporter family protein [Proteus]	Proteus	49 kDa	2	1.972	1.942				0.934	22.9639	22.852	19.6573	19.9926	18.2378	20.7352	8.18116e+06	7.57066e+06	826863	1.04319e+06	309124	1.74548e+06
WP_012368049.1	MULTISPECIES: universal stress protein [Proteus]	Proteus	16 kDa	2	1.972	0.97101			0.9546	0.934	27.0494	26.317	28.9987	28.889	25.1758	24.4341	1.38893e+08	8.35973e+07	5.36374e+08	4.97114e+08	3.79039e+07	2.26666e+07
WP_004246686.1	MULTISPECIES: sodium:solute symporter [Proteus]	Proteus	54 kDa	1		1.942			1.9092	0.934	25.1843	25.4193	17.1955	19.5458	22.9165	22.9584	3.81261e+07	4.48708e+07	150088	765394	7.91712e+06	8.14992e+06
WP_017827809.1	MULTISPECIES: PadR family transcriptional regulator [Proteus]	Proteus	30 kDa	2	1.972	1.942				0.934	25.6443	25.3763	20.4703	20.7467	23.822	23.6375	5.24453e+07	4.35545e+07	1.45268e+06	1.75945e+06	1.48301e+07	1.30498e+07
WP_004245397.1	MULTISPECIES: sulfurtransferase TusA [Proteus]	Proteus	10 kDa	2	1.972	0.97101				1.868	22.9407	23.0098	18.709	3.92241	19.0577	20.9981	8.05091e+06	8.44589e+06	428516	15.1622	545673	2.09439e+06
WP_004242757.1	MULTISPECIES: zinc ABC transporter substrate-binding protein ZnuA [Proteus]	Proteus	35 kDa	3	1.972		1.0587		0.9546	0.934	23.7617	23.8434	25.5805	25.2825	22.0778	22.2135	1.42231e+07	1.50515e+07	5.01764e+07	4.08123e+07	4.42662e+06	4.86319e+06
WP_012368702.1	MULTISPECIES: dTDP-glucose 4,6-dehydratase [Proteus]	Proteus	40 kDa	3	1.972					2.802	26.1391	26.3327	23.1235	24.1237	23.7119	24.513	7.39009e+07	8.45177e+07	9.13854e+06	1.82792e+07	1.37402e+07	2.39409e+07
WP_004248329.1	MULTISPECIES: flagellum-specific ATP synthase FliI [Proteus]	Proteus	49 kDa	3	0.98601		1.0587		0.9546	1.868	25.2509	25.4369	27.2113	26.6271	23.0725	22.9324	3.99285e+07	4.54234e+07	1.55391e+08	1.0365e+08	8.8209e+06	8.00475e+06
WP_004245585.1	MULTISPECIES: DNA primase [Proteus]	Proteus	66 kDa	3					3.8184	0.934	23.6788	23.8826	19.4396	20.6619	21.3284	21.8246	1.34284e+07	1.5466e+07	711069	1.65908e+06	2.63322e+06	3.71413e+06
WP_012368079.1	MULTISPECIES: D-amino-acid transaminase [Proteus]	Proteus	32 kDa	3	0.98601	3.884					27.2064	28.013	27.6994	27.4568	24.284	25.6882	1.5486e+08	2.7087e+08	2.17953e+08	1.84218e+08	2.04273e+07	5.40639e+07
WP_012368456.1	MULTISPECIES: crotonobetainyl-CoA hydratase [Proteus]	Proteus	28 kDa	2	0.98601				0.9546	1.868	23.9921	23.7678	24.1216	25.116	22.113	22.053	1.66853e+07	1.42834e+07	1.82525e+07	3.63633e+07	4.53607e+06	4.35131e+06
WP_004244894.1	MULTISPECIES: helix-turn-helix domain-containing protein [Proteus]	Proteus	34 kDa	2	0.98601	1.942				0.934	24.1986	24.4812	23.3273	22.9198	21.4245	22.2827	1.92539e+07	2.34192e+07	1.05247e+07	7.93481e+06	2.8146e+06	5.1023e+06
WP_012367465.1	MULTISPECIES: tRNA preQ1(34) S-adenosylmethionine ribosyltransferase-isomerase QueA [Proteus]	Proteus	40 kDa	2	0.98601	1.942				0.934	25.8823	25.919	23.857	23.2651	23.7581	24.0568	6.18498e+07	6.34462e+07	1.51936e+07	1.00811e+07	1.41877e+07	1.74514e+07
WP_004243650.1	MULTISPECIES: bifunctional 3-demethylubiquinone 3-O-methyltransferase/2-octaprenyl-6-hydroxy phenol methylase [Proteus]	Proteus	28 kDa	2	0.98601	0.97101			1.9092		26.3788	26.042	22.2758	23.6143	24.6106	24.1676	8.72615e+07	6.90891e+07	5.07783e+06	1.28418e+07	2.56172e+07	1.88439e+07
WP_004249710.1	MULTISPECIES: DNA-binding transcriptional regulator CytR [Proteus]	Proteus	38 kDa	2	0.98601	1.942				0.934	24.8761	24.9235	26.596	26.5223	22.6775	23.1641	3.07935e+07	3.18224e+07	1.01437e+08	9.63851e+07	6.70839e+06	9.39927e+06
WP_004249059.1	MULTISPECIES: DUF4026 domain-containing protein [Proteus]	Proteus	56 kDa	2	0.98601	0.97101				1.868	22.2959	22.4232	24.9747	25.6542	20.2739	20.4703	5.14904e+06	5.62417e+06	3.29715e+07	5.28059e+07	1.2678e+06	1.4527e+06
WP_004247209.1	MULTISPECIES: protein translocase subunit SecF [Proteus]	Proteus	35 kDa	2	0.98601	0.97101				1.868	25.4842	25.4668	26.0238	26.1554	23.4701	23.7286	4.69365e+07	4.63737e+07	6.82239e+07	7.47427e+07	1.16196e+07	1.38999e+07
WP_012367469.1	MULTISPECIES: thiamine-phosphate kinase [Proteus]	Proteus	35 kDa	2	0.98601	1.942				0.934	23.7886	24.101	22.9565	23.2598	21.5214	22.1967	1.44902e+07	1.79934e+07	8.13954e+06	1.00437e+07	3.01009e+06	4.80714e+06
WP_004246224.1	MULTISPECIES: hypothetical protein [Proteus]	Proteus	14 kDa	2	1.972	0.97101				0.934	21.5384	21.3288	16.3029	22.2864	18.7569	19.143	3.04575e+06	2.63394e+06	80849.1	5.11522e+06	442998	578903
WP_004249698.1	MULTISPECIES: tRNA (uridine(54)-C5)-methyltransferase TrmA [Proteus]	Proteus	42 kDa	2	0.98601	1.942				0.934	22.986	23.1917	23.1554	23.401	19.7354	20.9539	8.30745e+06	9.58062e+06	9.34272e+06	1.10765e+07	872888	2.03118e+06
WP_004245685.1	MULTISPECIES: formate hydrogenlyase maturation HycH family protein [Proteus]	Proteus	16 kDa	1	1.972	0.97101				0.934	26.1612	25.829	25.9966	26.13	24.6003	24.1618	7.50437e+07	5.96086e+07	6.69524e+07	7.34365e+07	2.54356e+07	1.87686e+07
WP_004246264.1	MULTISPECIES: gamma-glutamylcyclotransferase [Proteus]	Proteus	14 kDa	2	0.98601	0.97101			1.9092		22.1	21.8283	3.74144	3.92241	21.5973	20.174	4.49534e+06	3.72362e+06	13.3748	15.1622	3.17284e+06	1.18295e+06
WP_004246032.1	MULTISPECIES: rRNA maturation RNase YbeY [Proteus]	Proteus	18 kDa	2	0.98601	1.942				0.934	25.1832	25.248	19.8414	3.92241	23.0495	23.5075	3.80968e+07	3.98468e+07	939408	15.1622	8.68119e+06	1.19254e+07
WP_012368553.1	MULTISPECIES: pimeloyl-ACP methyl ester esterase BioH [Proteus]	Proteus	29 kDa	2	0.98601	1.942				0.934	23.1986	23.4789	22.0378	21.6937	17.6835	20.7819	9.62689e+06	1.16914e+07	4.30564e+06	3.39203e+06	210499	1.80292e+06
WP_004246709.1	MULTISPECIES: TetR/AcrR family transcriptional regulator [Proteus]	Proteus	21 kDa	2	0.98601	0.97101				1.868	23.5232	23.3143	20.0342	19.8662	21.2928	21.5763	1.20559e+07	1.04302e+07	1.07373e+06	955690	2.56901e+06	3.12685e+06
WP_012367509.1	MULTISPECIES: dGTPase [Proteus]	Proteus	59 kDa	2	1.972	0.97101			0.9546		24.1108	24.0097	24.071	24.6331	21.7812	22.0923	1.81164e+07	1.689e+07	1.7623e+07	2.60203e+07	3.6041e+06	4.47141e+06
WP_012367572.1	MULTISPECIES: nicotinamide-nucleotide amidase [Proteus]	Proteus	18 kDa	2	0.98601	0.97101				1.868	23.2223	23.15	27.5156	27.3127	21.5571	21.75	9.78636e+06	9.30756e+06	1.91876e+08	1.66707e+08	3.08558e+06	3.52689e+06
WP_004248613.1	MULTISPECIES: 2-dehydro-3-deoxy-D-gluconate 5-dehydrogenase KduD [Proteus]	Proteus	27 kDa	2	0.98601	1.942				0.934	23.1251	23.1577	20.1444	19.6977	20.3033	20.7011	9.14847e+06	9.35768e+06	1.15896e+06	850334	1.29388e+06	1.70474e+06
WP_012367479.1	MULTISPECIES: ATP-dependent RNA helicase DbpA [Proteus]	Proteus	50 kDa	2	0.98601	1.942				0.934	22.5161	23.2523	19.342	19.3826	18.1898	20.4406	5.99828e+06	9.9918e+06	664546	683485	298994	1.42306e+06
WP_012367767.1	MULTISPECIES: lipoprotein-releasing ABC transporter permease subunit LolC [Proteus]	Proteus	44 kDa	2	1.972	1.942					24.1824	24.1657	21.4849	22.1809	21.8226	22.3159	1.90386e+07	1.88186e+07	2.93498e+06	4.7545e+06	3.70911e+06	5.22116e+06
WP_004242786.1	MULTISPECIES: fumarylacetoacetate hydrolase family protein [Proteus]	Proteus	24 kDa	2	0.98601	1.942				0.934	21.6834	21.2954	25.3124	21.7901	17.6773	19.3198	3.36791e+06	2.57362e+06	4.16667e+07	3.62638e+06	209609	654389
WP_004245326.1	MULTISPECIES: ribonuclease G [Proteus]	Proteus	55 kDa	2	1.972	1.942					23.5407	23.2501	23.9471	22.4162	21.4877	21.7066	1.22024e+07	9.9765e+06	1.61736e+07	5.59698e+06	2.94065e+06	3.42238e+06
WP_004247424.1	MULTISPECIES: glycine betaine/L-proline ABC transporter substrate-binding protein ProX [Proteus]	Proteus	37 kDa	3			1.0587		0.9546	1.868	24.8372	25.2039	27.071	26.888	23.9555	24.3432	2.99739e+07	3.86493e+07	1.40984e+08	1.24189e+08	1.62676e+07	2.12829e+07
WP_004242790.1	MULTISPECIES: iron ABC transporter ATP-binding protein FetA [Proteus]	Proteus	25 kDa	2	1.972					1.868	21.8947	21.9836	21.379	17.9381	19.0032	19.4813	3.89914e+06	4.14703e+06	2.72722e+06	251133	525437	731884
WP_004245660.1	MULTISPECIES: Na/Pi cotransporter family protein [Proteus]	Proteus	60 kDa	2	1.972	1.942					23.1266	23.1874	3.74144	3.92241	20.7302	21.216	9.15768e+06	9.55241e+06	13.3748	15.1622	1.73941e+06	2.43587e+06
WP_012368831.1	MULTISPECIES: ribonuclease [Proteus]	Proteus	19 kDa	2	1.972				0.9546	0.934	23.9844	23.5864	3.74144	3.92241	21.5189	21.5257	1.65966e+07	1.25952e+07	13.3748	15.1622	3.00494e+06	3.01909e+06
WP_004244806.1	MULTISPECIES: class II glutamine amidotransferase [Proteus]	Proteus	29 kDa	2	0.98601	1.942				0.934	22.8776	22.8426	20.5627	19.2271	20.8092	21.0379	7.70649e+06	7.5215e+06	1.54876e+06	613664	1.83737e+06	2.15295e+06
WP_004245208.1	MULTISPECIES: bifunctional riboflavin kinase/FAD synthetase [Proteus]	Proteus	35 kDa	2		1.942				1.868	23.0473	23.4408	3.74144	19.2656	20.19	21.5643	8.66794e+06	1.13865e+07	13.3748	630258	1.19614e+06	3.10094e+06
WP_012368418.1	MULTISPECIES: glycosyltransferase [Proteus]	Proteus	39 kDa	3	1.972	1.942					24.0287	24.2586	20.463	21.9589	21.614	22.3332	1.71143e+07	2.0071e+07	1.4454e+06	4.07649e+06	3.20958e+06	5.28384e+06
WP_004243915.1	MULTISPECIES: SsrA-binding protein SmpB [Proteus]	Proteus	18 kDa	2	1.972	1.942					26.8659	26.8934	27.6785	27.656	24.7141	25.0891	1.22306e+08	1.24658e+08	2.14815e+08	2.11487e+08	2.75223e+07	3.56918e+07
WP_004244482.1	MULTISPECIES: transcriptional regulator CecR [Proteus]	Proteus	26 kDa	2	0.98601	2.913					23.069	22.8356	22.3967	21.8386	20.1179	20.7734	8.79986e+06	7.485e+06	5.52186e+06	3.75027e+06	1.13786e+06	1.79234e+06
WP_004245395.1	MULTISPECIES: efflux RND transporter periplasmic adaptor subunit [Proteus]	Proteus	42 kDa	2	0.98601	1.942				0.934	25.1747	24.9503	3.74144	15.3242	20.6536	22.6759	3.78749e+07	3.24183e+07	13.3748	41024.7	1.64954e+06	6.7006e+06
WP_004244435.1	MULTISPECIES: colicin uptake protein TolR [Proteus]	Proteus	15 kDa	2	2.958	0.97101					22.1974	21.717	23.2067	22.0859	19.0692	19.1415	4.80937e+06	3.4471e+06	9.68095e+06	4.45148e+06	550059	578314
WP_004243068.1	MULTISPECIES: tryptophan synthase subunit alpha [Proteus]	Proteus	29 kDa	2	0.98601				1.9092	0.934	22.5344	22.3156	3.74144	3.92241	20.7977	20.9981	6.07464e+06	5.21995e+06	13.3748	15.1622	1.82272e+06	2.09444e+06
WP_012368793.1	MULTISPECIES: fatty acid oxidation complex subunit alpha FadB [Proteus]	Proteus	79 kDa	2	0.98601	1.942					22.8778	22.9221	3.74144	17.1934	18.9299	20.1176	7.70708e+06	7.94759e+06	13.3748	149870	499408	1.13764e+06
WP_012368657.1	MULTISPECIES: glycosyltransferase family 9 protein [Proteus]	Proteus	40 kDa	2		0.97101				1.868	23.086	23.9633	3.74144	3.92241	20.0814	21.6223	8.90384e+06	1.63563e+07	13.3748	15.1622	1.10945e+06	3.22816e+06
WP_004248446.1	MULTISPECIES: HAMP domain-containing histidine kinase [Proteus]	Proteus	55 kDa	2	1.972	0.97101					22.8293	22.979	18.8028	20.6428	20.4576	20.6418	7.45269e+06	8.2673e+06	457295	1.63718e+06	1.43999e+06	1.63601e+06
WP_004247395.1	MULTISPECIES: esterase FrsA [Proteus]	Proteus	47 kDa	2	0.98601	1.942					24.0612	24.3624	18.3893	19.6456	21.6102	22.3492	1.75038e+07	2.1568e+07	343342	820200	3.20132e+06	5.34297e+06
WP_004242731.1	MULTISPECIES: Holliday junction branch migration protein RuvA [Proteus]	Proteus	22 kDa	2	1.972	0.97101					25.1297	25.0518	25.6805	26.0195	22.9579	23.1525	3.67114e+07	3.47815e+07	5.3778e+07	6.802e+07	8.14744e+06	9.32411e+06
WP_004250387.1	MULTISPECIES: 2-octaprenyl-6-methoxyphenyl hydroxylase [Proteus]	Proteus	43 kDa	2	1.972	0.97101					21.4486	21.4182	18.117	17.8038	16.6963	18.2366	2.86192e+06	2.80241e+06	284281	228809	106190	308865
WP_004247977.1	MULTISPECIES: VOC family protein [Proteus]	Proteus	21 kDa	2	1.972	0.97101					22.699	23.002	20.5138	20.5862	18.9392	20.5736	6.80912e+06	8.40017e+06	1.49713e+06	1.57426e+06	502656	1.56054e+06
WP_004243910.1	MULTISPECIES: NAD(+) kinase [Proteus]	Proteus	33 kDa	1	0.98601	1.942					24.1026	24.0832	19.2384	18.2895	21.9055	22.238	1.80132e+07	1.77736e+07	618504	320393	3.92835e+06	4.94671e+06
WP_012368570.1	MULTISPECIES: extracellular solute-binding protein [Proteus]	Proteus	83 kDa	2	0.98601				1.9092		22.8529	22.9033	3.74144	16.4213	20.218	20.6506	7.57521e+06	7.84485e+06	13.3748	87761.3	1.2196e+06	1.64613e+06
WP_004245333.1	MULTISPECIES: acetyl-CoA carboxylase biotin carboxyl carrier protein [Proteus]	Proteus	17 kDa	2	1.972	0.97101					27.4784	27.4095	20.8565	20.9957	25.1843	25.7336	1.86996e+08	1.78268e+08	1.8986e+06	2.09097e+06	3.81263e+07	5.57952e+07
WP_004243875.1	MULTISPECIES: fimbrial protein [Proteus]	Proteus	19 kDa	2		1.942				0.934	24.919	24.8813	17.453	3.92241	22.5068	23.0861	3.17232e+07	3.09042e+07	179422	15.1622	5.95947e+06	8.90446e+06
WP_012368651.1	MULTISPECIES: glycosyltransferase family 4 protein [Proteus]	Proteus	42 kDa	2		0.97101				1.868	22.9874	23.1725	3.74144	3.92241	20.3341	20.8882	8.31542e+06	9.45417e+06	13.3748	15.1622	1.32181e+06	1.94071e+06
WP_004247958.1	MULTISPECIES: fimbrial chaperone [Proteus]	Proteus	25 kDa	2					1.9092	0.934	23.2173	23.246	20.372	21.7726	23.5243	23.9261	9.75251e+06	9.94822e+06	1.35699e+06	3.58276e+06	1.20646e+07	1.59392e+07
WP_004245927.1	MULTISPECIES: homoserine O-succinyltransferase [Proteus]	Proteus	35 kDa	2	0.98601	1.942					22.6096	22.8519	17.7926	17.0473	19.524	20.4914	6.39979e+06	7.57e+06	227037	135440	753880	1.4741e+06
WP_012368465.1	MULTISPECIES: GDSL-type esterase/lipase family protein [Proteus]	Proteus	45 kDa	2	0.98601				1.9092		24.6194	24.2158	23.5789	23.6022	23.1541	22.8795	2.57741e+07	1.94837e+07	1.25298e+07	1.27343e+07	9.33448e+06	7.71632e+06
WP_004243732.1	MULTISPECIES: cell division protein DedD [Proteus]	Proteus	22 kDa	2	1.972	0.97101					24.1996	23.7403	3.74144	3.92241	21.7543	21.4448	1.92666e+07	1.40137e+07	13.3748	15.1622	3.53742e+06	2.85439e+06
WP_004245426.1	MULTISPECIES: nitrate reductase subunit beta [Proteus]	Proteus	58 kDa	2	0.98601	1.942					22.1738	22.0668	15.4947	17.6755	20.7864	20.8532	4.73141e+06	4.39301e+06	46171	209348	1.8086e+06	1.89425e+06
WP_012368063.1	MULTISPECIES: methyl-accepting chemotaxis protein [Proteus]	Proteus	63 kDa	2		1.942				0.934	24.9947	24.9492	27.7112	27.0379	23.7821	23.1627	3.34323e+07	3.23943e+07	2.1974e+08	1.3779e+08	1.44253e+07	9.39034e+06
WP_004242997.1	MULTISPECIES: ROK family protein [Proteus]	Proteus	44 kDa	2	0.98601	1.942					22.2021	21.9874	23.6384	26.6684	21.5262	21.4525	4.82491e+06	4.15782e+06	1.30578e+07	1.06659e+08	3.02007e+06	2.86986e+06
WP_012368270.1	MULTISPECIES: ABC transporter permease [Proteus]	Proteus	90 kDa	2	0.98601	1.942					20.2391	20.4523	24.487	28.8663	22.1545	18.1918	1.23758e+06	1.43466e+06	2.35142e+07	4.89348e+08	4.66857e+06	299426
WP_004246871.1	MULTISPECIES: aspartate aminotransferase family protein [Proteus]	Proteus	44 kDa	2						1.868	21.5793	21.8234	19.955	19.4172	20.1646	20.9236	3.13337e+06	3.71112e+06	1.01636e+06	700117	1.17533e+06	1.98895e+06
WP_004242660.1	MULTISPECIES: aminoacyl-tRNA hydrolase [Proteus]	Proteus	21 kDa	2		1.942					23.3706	23.6869	21.6261	21.0435	20.1207	20.9757	1.08456e+07	1.35045e+07	3.23678e+06	2.16141e+06	1.14006e+06	2.06214e+06
WP_012368109.1	MULTISPECIES: bifunctional tetrahydrofolate synthase/dihydrofolate synthase [Proteus]	Proteus	47 kDa	2		1.942					25.2368	24.9604	18.2488	3.92241	22.9872	23.0922	3.95398e+07	3.26468e+07	311483	15.1622	8.31441e+06	8.94205e+06
WP_004244089.1	MULTISPECIES: cell division protein ZapD [Proteus]	Proteus	29 kDa	2		1.942					23.3868	23.9094	18.526	19.0462	19.615	21.1514	1.09678e+07	1.57562e+07	377459	541334	802989	2.32919e+06
WP_012368508.1	elongation factor Tu [Proteus mirabilis]	Proteus mirabilis	43 kDa	1	136.07	134	13.763	13.435	115.51	117.68	30.9628	30.7491	25.407	25.6147	27.2677	27.926	2.09275e+09	1.8047e+09	4.4492e+07	5.13785e+07	1.61581e+08	2.55022e+08
WP_012367437.1	molecular chaperone DnaK [Proteus mirabilis]	Proteus mirabilis	69 kDa	26	141	131.09	1.0587		113.6	113.01	34.9633	34.7516	31.4542	31.4324	32.9257	32.9085	3.34957e+10	2.89252e+10	2.94218e+09	2.89803e+09	8.15869e+09	8.06203e+09
WP_012367511.1	phosphopyruvate hydratase [Proteus mirabilis]	Proteus mirabilis	46 kDa	9	83.811	82.536	26.467	30.229	62.049	66.314	34.3596	34.344	30.5805	30.8783	31.9743	32.3229	2.20431e+10	2.18052e+10	1.60565e+09	1.97378e+09	4.21905e+09	5.37237e+09
WP_004248391.1	phosphate acetyltransferase [Proteus mirabilis]	Proteus mirabilis	78 kDa	25	52.258	60.203		1.1196	34.366	41.096	32.9501	33.01	33.7615	34.7105	30.6424	30.9865	8.29764e+09	8.64987e+09	1.45619e+10	2.8113e+10	1.67603e+09	2.12752e+09
WP_012367948.1	YdgA family protein [Proteus mirabilis]	Proteus mirabilis	62 kDa	20	43.384	41.753			25.774	29.888	31.6677	31.6933	30.7033	30.5665	29.5588	29.7831	3.41138e+09	3.47239e+09	1.7483e+09	1.59012e+09	7.90824e+08	9.23832e+08
WP_004252782.1	fumarate reductase (quinol) flavoprotein subunit [Proteus mirabilis]	Proteus mirabilis	66 kDa	16	37.468	36.898			29.593	31.756	31.5239	31.4513	33.1304	31.5393	29.3581	29.7085	3.08766e+09	2.93611e+09	9.4027e+09	3.12078e+09	6.8815e+08	8.77315e+08
WP_012367834.1	phenylalanine--tRNA ligase subunit beta [Proteus mirabilis]	Proteus mirabilis	88 kDa	17	37.468	34.956	2.1174	1.1196	19.092	27.086	30.1191	30.0687	29.5576	28.6551	27.9471	28.2715	1.16618e+09	1.12611e+09	7.90165e+08	4.22703e+08	2.58772e+08	3.24012e+08
WP_012368226.1	pyruvate dehydrogenase complex dihydrolipoyllysine-residue acetyltransferase [Proteus mirabilis]	Proteus mirabilis	66 kDa	16	28.594	28.159			20.047	32.69	30.3709	30.1739	29.4019	30.0875	28.0288	28.3974	1.38854e+09	1.2113e+09	7.09317e+08	1.14088e+09	2.73846e+08	3.53564e+08
WP_012368300.1	outer membrane protein assembly factor BamA [Proteus mirabilis]	Proteus mirabilis	89 kDa	23	30.566	33.014			17.183	24.284	30.7122	30.719	29.8664	29.9002	28.5989	28.8217	1.7591e+09	1.76743e+09	9.78767e+08	1.00195e+09	4.06553e+08	4.74472e+08
WP_012367735.1	aminopeptidase N [Proteus mirabilis]	Proteus mirabilis	99 kDa	16	27.608	28.159			21.001	21.482	30.2954	30.199	25.9759	26.5606	28.0839	28.2891	1.31772e+09	1.23257e+09	6.59981e+07	9.89751e+07	2.84501e+08	3.27985e+08
WP_012367667.1	2-oxoglutarate dehydrogenase complex dihydrolipoyllysine-residue succinyltransferase [Proteus mirabilis]	Proteus mirabilis	44 kDa	9	19.72	23.304	2.1174		22.91	23.35	30.9351	30.9754	28.0052	27.5007	29.3837	29.405	2.05308e+09	2.11125e+09	2.69408e+08	1.89903e+08	7.00469e+08	7.10875e+08
WP_012367761.1	ribonuclease E [Proteus mirabilis]	Proteus mirabilis	131 kDa	19	20.706	25.246		1.1196	16.228	16.812	29.0323	29.0371	29.7628	29.7951	27.316	27.3573	5.49037e+08	5.50841e+08	9.10954e+08	9.31603e+08	1.67089e+08	1.71931e+08
WP_012368731.1	transcription termination factor NusA [Proteus mirabilis]	Proteus mirabilis	56 kDa	13	24.65	20.391			15.274	16.812	30.1849	30.1168	30.7155	30.4894	27.883	28.1737	1.22058e+09	1.16432e+09	1.76317e+09	1.50734e+09	2.47519e+08	3.02772e+08
WP_012368419.1	hydrogenase large subunit [Proteus mirabilis]	Proteus mirabilis	66 kDa	14	20.706	25.246			8.5914	18.68	29.3844	29.4179	27.7136	28.0804	27.458	27.6546	7.00796e+08	7.17231e+08	2.20099e+08	2.83812e+08	1.84365e+08	2.11289e+08
WP_012368525.1	glycine--tRNA ligase subunit beta [Proteus mirabilis]	Proteus mirabilis	77 kDa	14	18.734	18.449			15.274	15.878	29.801	29.7393	26.3264	26.4748	27.4971	27.6246	9.35427e+08	8.96257e+08	8.41479e+07	9.32619e+07	1.89432e+08	2.06941e+08
WP_012368678.1	glycerol kinase GlpK [Proteus mirabilis]	Proteus mirabilis	57 kDa	11	19.72	21.362			8.5914	13.076	29.3876	29.3582	30.5183	30.5746	27.4887	27.4761	7.02329e+08	6.88157e+08	1.53792e+09	1.59903e+09	1.88328e+08	1.86698e+08
WP_012368134.1	phosphoribosylformylglycinamidine synthase [Proteus mirabilis]	Proteus mirabilis	144 kDa	15	15.776	15.536			11.455	15.878	28.472	28.2985	25.8604	27.7726	26.4269	26.4511	3.72334e+08	3.30141e+08	6.09178e+07	2.29291e+08	9.02154e+07	9.1743e+07
WP_012367547.1	ornithine decarboxylase SpeF [Proteus mirabilis]	Proteus mirabilis	82 kDa	11	9.8601	7.7681			18.137	16.812	28.2451	28.206	27.9026	27.3571	28.1407	28.2968	3.18139e+08	3.09626e+08	2.50918e+08	1.71916e+08	2.95943e+08	3.29749e+08
WP_012367656.1	phosphoglucomutase (alpha-D-glucose-1,6-bisphosphate-dependent) [Proteus mirabilis]	Proteus mirabilis	60 kDa	9	12.818	16.507			11.455	10.274	29.1291	29.1859	27.5099	27.6161	27.1585	27.3458	5.87128e+08	6.10688e+08	1.91124e+08	2.05721e+08	1.49803e+08	1.70569e+08
WP_012368567.1	siderophore ABC transporter substrate-binding protein [Proteus mirabilis]	Proteus mirabilis	35 kDa	9	12.818	10.681	2.1174		12.41	11.208	30.2395	29.9175	28.8034	29.8915	28.2801	28.1085	1.26761e+09	1.01409e+09	4.68468e+08	9.95953e+08	3.25962e+08	2.89407e+08
WP_012368308.1	nucleotide 5'-monophosphate nucleosidase PpnN [Proteus mirabilis]	Proteus mirabilis	51 kDa	6	14.79	11.652			6.6822	12.142	29.3163	29.3093	26.0105	26.2467	26.8825	27.2184	6.68472e+08	6.65245e+08	6.76007e+07	7.96255e+07	1.23721e+08	1.56152e+08
WP_004249619.1	NAD-dependent succinate-semialdehyde dehydrogenase [Proteus mirabilis]	Proteus mirabilis	52 kDa	9	10.846	11.652			8.5914	11.208	28.9162	28.7795	26.6576	26.5971	26.5532	26.8642	5.06592e+08	4.60777e+08	1.05864e+08	1.01513e+08	9.84737e+07	1.22159e+08
WP_012368719.1	ribonuclease R [Proteus mirabilis]	Proteus mirabilis	94 kDa	9	7.8881	13.594		1.1196	8.5914	7.472	28.0426	28.0057	28.3504	28.0315	25.8664	26.1085	2.76485e+08	2.69506e+08	3.42237e+08	2.74364e+08	6.11733e+07	7.2349e+07
WP_012367433.1	bifunctional aspartate kinase/homoserine dehydrogenase I [Proteus mirabilis]	Proteus mirabilis	90 kDa	12	12.818	11.652		1.1196	5.7276	7.472	27.3902	27.5624	25.1457	25.788	25.0848	25.3675	1.75905e+08	1.98204e+08	3.712e+07	5.79359e+07	3.55862e+07	4.32899e+07
WP_012368717.1	FtsH protease activity modulator HflK [Proteus mirabilis]	Proteus mirabilis	46 kDa	7	8.8741	10.681			9.546	9.34	28.5354	28.5392	27.1666	28.5277	26.5294	26.7638	3.89066e+08	3.90085e+08	1.50644e+08	3.86995e+08	9.68618e+07	1.13947e+08
WP_012368129.1	inositol-1-monophosphatase [Proteus mirabilis]	Proteus mirabilis	29 kDa	7	7.8881	10.681			7.6368	11.208	28.7864	28.7113	29.2363	29.2578	26.6315	26.8716	4.63e+08	4.39505e+08	6.32438e+08	6.41929e+08	1.03964e+08	1.22792e+08
WP_012368124.1	ribosome biogenesis GTPase Der [Proteus mirabilis]	Proteus mirabilis	55 kDa	5	9.8601	10.681			6.6822	10.274	27.754	27.7462	29.1976	29.0969	25.8444	25.9097	2.26354e+08	2.25139e+08	6.1569e+08	5.74156e+08	6.02495e+07	6.30377e+07
WP_086935855.1	formate dehydrogenase-N subunit alpha [Proteus mirabilis]	Proteus mirabilis	113 kDa	9	6.9021	11.652	4.2348	2.2392	3.8184	7.472	27.7957	27.9976	30.2015	30.1352	25.5666	25.9183	2.32992e+08	2.67988e+08	1.2347e+09	1.17923e+09	4.96966e+07	6.3415e+07
WP_012368007.1	ABC transporter substrate-binding protein [Proteus mirabilis]	Proteus mirabilis	62 kDa	8	11.832	9.7101		1.1196	3.8184	7.472	28.6021	28.572	27.4854	27.9091	26.4395	26.5196	4.07453e+08	3.99048e+08	1.87901e+08	2.52042e+08	9.1009e+07	9.62041e+07
WP_012368272.1	copper-exporting P-type ATPase CopA [Proteus mirabilis]	Proteus mirabilis	104 kDa	6	7.8881	10.681			7.6368	7.472	27.3129	27.1287	24.3029	23.6256	24.8594	24.9982	1.66727e+08	1.46744e+08	2.06969e+07	1.2942e+07	3.04396e+07	3.3513e+07
WP_004248686.1	murein hydrolase activator NlpD [Proteus mirabilis]	Proteus mirabilis	40 kDa	8	9.8601	7.7681			7.6368	7.472	28.807	28.4167	25.2969	25.387	26.4596	26.4576	4.69636e+08	3.58322e+08	4.1223e+07	4.38788e+07	9.22877e+07	9.21563e+07
WP_012368345.1	pyridoxal-dependent decarboxylase [Proteus mirabilis]	Proteus mirabilis	65 kDa	8	10.846	10.681			3.8184	7.472	28.1861	28.11	28.0682	28.0521	25.7498	26.2978	3.05396e+08	2.89696e+08	2.81432e+08	2.78316e+08	5.64223e+07	8.24924e+07
WP_012368119.1	cell division protein ZipA [Proteus mirabilis]	Proteus mirabilis	39 kDa	7	9.8601	8.7391			6.6822	6.538	27.8436	27.8346	27.5114	24.4068	25.3553	25.7171	2.40864e+08	2.39357e+08	1.91322e+08	2.2242e+07	4.2924e+07	5.51588e+07
WP_012368321.1	LPS assembly protein LptD [Proteus mirabilis]	Proteus mirabilis	90 kDa	8	10.846	7.7681			4.773	7.472	27.5977	27.6787	24.2957	25.2616	25.0807	25.6524	2.03107e+08	2.14837e+08	2.05937e+07	4.0226e+07	3.54838e+07	5.27416e+07
WP_012368325.1	autotransporter Pta [Proteus mirabilis]	Proteus mirabilis	118 kDa	6	8.8741	9.7101			3.8184	7.472	27.1802	27.0935	24.547	24.1211	24.1458	25.19	1.52075e+08	1.43204e+08	2.45126e+07	1.82461e+07	1.85615e+07	3.82767e+07
WP_041707097.1	MARTX multifunctional-autoprocessing repeats-in-toxin holotoxin RtxA [Proteus mirabilis]	Proteus mirabilis	506 kDa	5	1.972	2.913	8.4696	11.196	3.8184	2.802	26.4014	26.5797	36.0962	36.0815	30.0845	28.6616	8.86351e+07	1.003e+08	7.34572e+10	7.27138e+10	1.13854e+09	4.24611e+08
WP_012368042.1	tRNA 5-hydroxyuridine modification protein YegQ [Proteus mirabilis]	Proteus mirabilis	52 kDa	5	7.8881	7.7681			5.7276	6.538	27.586	27.5701	22.4743	22.5313	25.3495	25.7603	2.01477e+08	1.9926e+08	5.827e+06	6.06179e+06	4.27532e+07	5.68364e+07
WP_012367757.1	ligand-gated channel protein [Proteus mirabilis]	Proteus mirabilis	74 kDa	7	7.8881	8.7391			4.773	6.538	28.9618	28.4808	24.2396	24.2839	26.4768	26.5445	5.22828e+08	3.74615e+08	1.98088e+07	2.04253e+07	9.33918e+07	9.78763e+07
WP_012368132.1	NAD+ synthase [Proteus mirabilis]	Proteus mirabilis	60 kDa	4	8.8741	6.7971			5.7276	6.538	29.7852	29.8477	27.6952	27.9927	27.6504	27.9169	9.25214e+08	9.66165e+08	2.17311e+08	2.67078e+08	2.10672e+08	2.5341e+08
WP_012368619.1	N-acetylglucosamine kinase [Proteus mirabilis]	Proteus mirabilis	33 kDa	4	7.8881	7.7681			3.8184	8.406	27.9986	27.9306	24.0704	23.7327	25.5314	25.9083	2.68183e+08	2.55822e+08	1.76162e+07	1.39401e+07	4.84965e+07	6.29759e+07
WP_012367473.1	1-deoxy-D-xylulose-5-phosphate synthase [Proteus mirabilis]	Proteus mirabilis	68 kDa	6	6.9021	5.8261			5.7276	8.406	27.8958	27.8651	28.0291	26.5848	25.7149	25.8595	2.49736e+08	2.44469e+08	2.73903e+08	1.00654e+08	5.50734e+07	6.08815e+07
WP_012367468.1	6,7-dimethyl-8-ribityllumazine synthase [Proteus mirabilis]	Proteus mirabilis	16 kDa	4	6.9021	6.7971	1.0587		4.773	7.472	26.0272	25.656	21.5606	26.2056	22.9432	24.1368	6.83839e+07	5.28728e+07	3.09304e+06	7.73892e+07	8.06474e+06	1.8446e+07
WP_012367447.1	hydrogenase nickel incorporation protein HypB [Proteus mirabilis]	Proteus mirabilis	45 kDa	5	7.8881	6.7971			4.773	7.472	28.8186	28.8956	24.922	27.1805	26.4104	27.1778	4.73444e+08	4.99409e+08	3.17881e+07	1.52104e+08	8.91898e+07	1.51818e+08
WP_012367766.1	transcription-repair coupling factor [Proteus mirabilis]	Proteus mirabilis	131 kDa	6	5.916	7.7681			5.7276	6.538	25.0756	24.9629	19.399	19.7497	22.455	22.8051	3.53597e+07	3.27021e+07	691341	881562	5.74938e+06	7.32854e+06
WP_012368114.1	long-chain fatty acid transporter FadL [Proteus mirabilis]	Proteus mirabilis	50 kDa	5	6.9021	8.7391			4.773	5.604	28.3099	28.4158	26.5623	25.7943	26.3817	26.5813	3.32762e+08	3.58109e+08	9.90949e+07	5.8193e+07	8.74338e+07	1.00405e+08
WP_012367434.1	threonine synthase [Proteus mirabilis]	Proteus mirabilis	48 kDa	7	8.8741	5.8261			5.7276	5.604	27.6781	27.6786	26.3016	26.0193	25.2138	25.5882	2.14758e+08	2.14824e+08	8.27143e+07	6.80131e+07	3.89151e+07	5.04458e+07
WP_012368459.1	fructose-6-phosphate aldolase [Proteus mirabilis]	Proteus mirabilis	24 kDa	4	6.9021	6.7971			5.7276	6.538	28.0333	27.9198	27.3255	27.0917	25.7629	25.9391	2.74695e+08	2.53917e+08	1.68184e+08	1.43026e+08	5.69394e+07	6.43372e+07
WP_012368216.1	peptide chain release factor 2 [Proteus mirabilis]	Proteus mirabilis	41 kDa	4	8.8741	5.8261	1.0587		3.8184	4.67	27.9807	27.922	28.548	28.3957	25.8551	26.1273	2.64865e+08	2.543e+08	3.92481e+08	3.5315e+08	6.06968e+07	7.32972e+07
WP_004245665.1	YdcF family protein [Proteus mirabilis]	Proteus mirabilis	42 kDa	5	8.8741	7.7681			1.9092	5.604	27.8036	27.7096	25.2632	25.2967	25.2794	25.6067	2.34274e+08	2.19488e+08	4.02705e+07	4.12163e+07	4.07244e+07	5.10967e+07
WP_012367982.1	L,D-transpeptidase family protein [Proteus mirabilis]	Proteus mirabilis	34 kDa	5	7.8881	7.7681			3.8184	4.67	26.7515	26.664	26.6239	23.5835	24.2451	24.6238	1.12984e+08	1.06332e+08	1.03418e+08	1.25697e+07	1.98842e+07	2.58522e+07
WP_012367896.1	ATP-dependent RNA helicase HrpA [Proteus mirabilis]	Proteus mirabilis	149 kDa	9	6.9021	9.7101	1.0587	1.1196	1.9092	2.802	27.0036	27.3422	25.6175	26.9091	25.1202	25.7229	1.34556e+08	1.70145e+08	5.148e+07	1.26018e+08	3.64688e+07	5.53816e+07
WP_012368294.1	DNA mismatch repair protein MutS [Proteus mirabilis]	Proteus mirabilis	96 kDa	6	5.916	5.8261			5.7276	5.604	27.2173	27.017	26.004	25.3713	25.2577	25.289	1.56038e+08	1.35813e+08	6.72937e+07	4.34027e+07	4.0117e+07	4.09979e+07
WP_012367540.1	glycoside hydrolase family 65 protein [Proteus mirabilis]	Proteus mirabilis	104 kDa	5	6.9021	7.7681			2.8638	5.604	27.1816	27.2651	26.4555	27.008	24.257	24.9768	1.52218e+08	1.61294e+08	9.20205e+07	1.34961e+08	2.00492e+07	3.30182e+07
WP_012368462.1	hypothetical protein [Proteus mirabilis]	Proteus mirabilis	37 kDa	5	8.8741	5.8261			5.7276	2.802	27.6919	27.785	26.3209	25.0957	25.9934	26.0389	2.16818e+08	2.31269e+08	8.38246e+07	3.5856e+07	6.68029e+07	6.89434e+07
WP_012368788.1	Sec-independent protein translocase protein TatB [Proteus mirabilis]	Proteus mirabilis	19 kDa	4	5.916	5.8261			3.8184	5.604	26.8109	26.6787	25.908	24.5788	24.0432	24.8157	1.17733e+08	1.07422e+08	6.29625e+07	2.50587e+07	1.72872e+07	2.95301e+07
WP_012367442.1	glutamine-hydrolyzing carbamoyl-phosphate synthase small subunit [Proteus mirabilis]	Proteus mirabilis	42 kDa	4	4.93	5.8261			5.7276	3.736	26.1806	26.2726	26.114	24.1274	24.6423	25.2289	7.60606e+07	8.10676e+07	7.2629e+07	1.83266e+07	2.61854e+07	3.93244e+07
WP_086935852.1	S9 family peptidase [Proteus mirabilis]	Proteus mirabilis	83 kDa	4	6.9021	6.7971			1.9092	4.67	26.7606	26.6666	29.1316	24.4978	24.4308	24.6242	1.13692e+08	1.06521e+08	5.88163e+08	2.36899e+07	2.26153e+07	2.58603e+07
WP_012368723.1	autotransporter assembly complex protein TamA [Proteus mirabilis]	Proteus mirabilis	65 kDa	4	5.916	7.7681			3.8184	2.802	25.9372	25.9638	21.8596	20.4934	23.2122	23.7879	6.42501e+07	6.54467e+07	3.80534e+06	1.47617e+06	9.71812e+06	1.44834e+07
WP_012368787.1	5-methyltetrahydropteroyltriglutamate--homocysteine S-methyltransferase [Proteus mirabilis]	Proteus mirabilis	85 kDa	4	4.93	6.7971			2.8638	5.604	24.7	25.9783	19.78	17.9363	22.8358	23.6488	2.72541e+07	6.61067e+07	900264	250829	7.48609e+06	1.31523e+07
WP_012367665.1	DUF4132 domain-containing protein [Proteus mirabilis]	Proteus mirabilis	142 kDa	7	5.916	3.884		1.1196	2.8638	5.604	26.9979	26.8074	29.1739	29.1533	25.4286	25.3283	1.34022e+08	1.17442e+08	6.05654e+08	5.97044e+08	4.5162e+07	4.21278e+07
WP_012368818.1	signal recognition particle-docking protein FtsY [Proteus mirabilis]	Proteus mirabilis	68 kDa	4	4.93	6.7971			4.773	2.802	25.1806	25.181	20.0049	16.9903	22.3451	22.8923	3.80281e+07	3.80405e+07	1.05214e+06	130193	5.32779e+06	7.78494e+06
WP_012368799.1	ATP-grasp domain-containing protein [Proteus mirabilis]	Proteus mirabilis	64 kDa	5	5.916	4.855			4.773	3.736	27.0554	26.9114	23.4748	23.4264	25.1482	25.1901	1.39472e+08	1.26219e+08	1.16581e+07	1.12729e+07	3.71837e+07	3.82797e+07
WP_012367539.1	carbohydrate porin [Proteus mirabilis]	Proteus mirabilis	53 kDa	3	4.93	4.855			4.773	4.67	27.3685	27.7973	20.0074	19.217	24.9051	25.6825	1.73274e+08	2.33249e+08	1.05396e+06	609372	3.1419e+07	5.38507e+07
WP_012368607.1	tRNA uridine-5-carboxymethylaminomethyl(34) synthesis enzyme MnmG [Proteus mirabilis]	Proteus mirabilis	71 kDa	4	5.916	4.855			3.8184	4.67	23.8471	24.1976	20.9309	19.5867	21.3287	22.2014	1.50903e+07	1.924e+07	1.99911e+06	787353	2.63386e+06	4.82273e+06
WP_012367449.1	nitroreductase family protein [Proteus mirabilis]	Proteus mirabilis	23 kDa	3	6.9021	4.855			2.8638	4.67	27.8115	27.6465	24.3486	23.9278	25.5879	25.7508	2.35556e+08	2.10106e+08	2.13622e+07	1.59585e+07	5.04341e+07	5.64633e+07
WP_012367886.1	lytic murein transglycosylase [Proteus mirabilis]	Proteus mirabilis	42 kDa	4	4.93	5.8261			3.8184	4.67	28.0232	28.0952	25.0043	23.9162	26.0029	26.0412	2.72778e+08	2.86753e+08	3.36554e+07	1.58307e+07	6.72433e+07	6.9054e+07
WP_012368531.1	hypothetical protein [Proteus mirabilis]	Proteus mirabilis	63 kDa	5	4.93	5.8261		1.1196	2.8638	3.736	25.2767	25.2512	22.2322	23.8091	22.8943	23.0315	4.06472e+07	3.99355e+07	4.92675e+06	1.46979e+07	7.79592e+06	8.57349e+06
WP_012367679.1	secretion protein HlyD [Proteus mirabilis]	Proteus mirabilis	36 kDa	5	4.93	4.855			3.8184	4.67	27.5621	27.3751	28.2259	29.2747	25.5161	25.5699	1.9816e+08	1.74073e+08	3.13939e+08	6.49483e+08	4.79873e+07	4.98077e+07
WP_012367952.1	oxidoreductase [Proteus mirabilis]	Proteus mirabilis	38 kDa	3	3.944	4.855	1.0587	2.2392	2.8638	2.802	24.2942	24.2723	18.5478	16.8071	22.0228	22.1394	2.0572e+07	2.02629e+07	383217	114664	4.26099e+06	4.61976e+06
WP_012367694.1	formate--tetrahydrofolate ligase [Proteus mirabilis]	Proteus mirabilis	60 kDa	3	4.93	5.8261			1.9092	4.67	26.389	26.3954	24.3242	23.5854	24.4011	24.5129	8.78774e+07	8.82663e+07	2.10045e+07	1.2587e+07	2.21543e+07	2.394e+07
WP_012368669.1	terpene cyclase/mutase family protein [Proteus mirabilis]	Proteus mirabilis	46 kDa	3	3.944	4.855			2.8638	5.604	25.5502	25.6866	20.7056	16.4072	22.8425	23.5791	4.91318e+07	5.40069e+07	1.70998e+06	86910.8	7.52094e+06	1.25323e+07
WP_012367717.1	MBL fold metallo-hydrolase [Proteus mirabilis]	Proteus mirabilis	24 kDa	3	3.944	4.855			4.773	3.736	26.3986	26.1853	22.6893	21.5977	23.3021	24.0228	8.84634e+07	7.63073e+07	6.76314e+06	3.17373e+06	1.03424e+07	1.70444e+07
WP_012368858.1	murein transglycosylase [Proteus mirabilis]	Proteus mirabilis	73 kDa	6	5.916	4.855			3.8184	2.802	26.5776	26.3433	18.9268	20.5914	24.4738	24.438	1.00152e+08	8.51408e+07	498344	1.57986e+06	2.32995e+07	2.27287e+07
WP_012368650.1	bifunctional phosphopantothenoylcysteine decarboxylase/phosphopantothenate--cysteine ligase CoaBC [Proteus mirabilis]	Proteus mirabilis	43 kDa	4	4.93	3.884			3.8184	3.736	26.4171	26.4205	23.3514	23.9753	23.8249	24.3487	8.96036e+07	8.98166e+07	1.07022e+07	1.64924e+07	1.486e+07	2.13645e+07
WP_012368683.1	acetylglutamate kinase [Proteus mirabilis]	Proteus mirabilis	27 kDa	3	1.972	2.913			4.773	6.538	23.8983	23.9483	30.6836	30.2753	25.1402	24.6827	1.56356e+07	1.6187e+07	1.72455e+09	1.29952e+09	3.69791e+07	2.69303e+07
WP_012368684.1	DNA-binding transcriptional regulator OxyR [Proteus mirabilis]	Proteus mirabilis	34 kDa	4	4.93	5.8261			2.8638	2.802	24.7269	24.6178	18.5025	18.3119	22.2192	22.4703	2.77678e+07	2.57455e+07	371360	325417	4.88249e+06	5.81059e+06
WP_012367747.1	MliC family protein [Proteus mirabilis]	Proteus mirabilis	12 kDa	2	3.944	6.7971			1.9092	3.736	26.878	27.3007	22.7376	22.3823	23.4592	24.9798	1.2333e+08	1.65327e+08	6.9936e+06	5.4669e+06	1.15322e+07	3.30871e+07
WP_012368816.1	zinc/cadmium/mercury/lead-transporting ATPase [Proteus mirabilis]	Proteus mirabilis	84 kDa	8	4.93	3.884		1.1196	0.9546	4.67	26.7489	26.4029	23.9356	24.6447	24.0607	24.2416	1.12777e+08	8.87284e+07	1.60451e+07	2.623e+07	1.74987e+07	1.98352e+07
WP_012367721.1	type VI secretion system ATPase TssH [Proteus mirabilis]	Proteus mirabilis	100 kDa	5	3.944	5.8261			3.8184	1.868	26.7037	26.8798	23.5043	21.719	24.8252	24.891	1.09296e+08	1.2349e+08	1.18983e+07	3.45211e+06	2.97261e+07	3.11126e+07
WP_012367512.1	thiamine pyrophosphate-dependent enzyme [Proteus mirabilis]	Proteus mirabilis	61 kDa	3	3.944	3.884			3.8184	3.736	26.6342	26.6733	18.2685	18.2087	24.617	24.7506	1.04155e+08	1.07023e+08	315773	302946	2.57315e+07	2.82285e+07
WP_012367438.1	transcriptional activator NhaR [Proteus mirabilis]	Proteus mirabilis	34 kDa	4	4.93	2.913			3.8184	3.736	24.3044	24.0906	22.6301	22.7921	22.1408	22.0516	2.07176e+07	1.78641e+07	6.4915e+06	7.2626e+06	4.62418e+06	4.34696e+06
WP_012368843.1	glutamate synthase large subunit [Proteus mirabilis]	Proteus mirabilis	164 kDa	7	4.93	6.7971			0.9546	2.802	26.0168	26.321	27.9841	27.0944	24.5879	23.6292	6.78926e+07	8.3831e+07	2.65488e+08	1.43293e+08	2.52172e+07	1.29745e+07
WP_012368502.1	phosphoribosylamine--glycine ligase [Proteus mirabilis]	Proteus mirabilis	45 kDa	3	4.93	3.884			2.8638	2.802	27.9826	27.5566	26.3208	25.4943	25.9382	25.8607	2.65214e+08	1.97413e+08	8.38203e+07	4.72645e+07	6.42947e+07	6.09312e+07
WP_012368102.1	pyridoxal phosphate-dependent aminotransferase [Proteus mirabilis]	Proteus mirabilis	46 kDa	2	4.93	3.884			2.8638	2.802	25.995	26.0324	20.1289	18.0431	24.2895	24.3611	6.68779e+07	6.86346e+07	1.14658e+06	270088	2.05048e+07	2.15481e+07
WP_012368334.1	FdhF/YdeP family oxidoreductase [Proteus mirabilis]	Proteus mirabilis	84 kDa	6	4.93	2.913			2.8638	3.736	26.8054	26.3522	20.1408	22.0113	24.557	24.3927	1.17285e+08	8.56662e+07	1.15608e+06	4.22724e+06	2.46834e+07	2.20266e+07
WP_012368236.1	UDP-N-acetylmuramoyl-tripeptide--D-alanyl-D-alanine ligase [Proteus mirabilis]	Proteus mirabilis	50 kDa	2	2.958	4.855			1.9092	4.67	26.1465	26.4661	24.3181	23.7633	23.3766	23.8894	7.42801e+07	9.27e+07	2.09155e+07	1.42385e+07	1.08906e+07	1.55395e+07
WP_012368000.1	porphobilinogen synthase [Proteus mirabilis]	Proteus mirabilis	36 kDa	3	4.93	3.884			1.9092	3.736	25.962	25.7957	16.8685	18.8588	23.2099	23.8234	6.53644e+07	5.82472e+07	119656	475416	9.7022e+06	1.48439e+07
WP_012368740.1	N-acetyltransferase [Proteus mirabilis]	Proteus mirabilis	18 kDa	3	3.944	2.913			4.773	2.802	25.0769	24.9961	17.2372	16.7527	22.2395	22.6229	3.5392e+07	3.34639e+07	154494	110423	4.95178e+06	6.45914e+06
WP_041707111.1	translocation/assembly module TamB [Proteus mirabilis]	Proteus mirabilis	137 kDa	4	5.916	2.913			0.9546	3.736	26.2169	26.0955	26.3641	26.1364	24.0272	24.2007	7.79965e+07	7.16991e+07	8.63719e+07	7.37624e+07	1.70961e+07	1.92809e+07
WP_012368774.1	beta family protein [Proteus mirabilis]	Proteus mirabilis	43 kDa	4	2.958	3.884			1.9092	4.67	24.3567	24.9182	18.6162	21.7975	22.0397	23.0741	2.14829e+07	3.17043e+07	401836	3.64504e+06	4.31137e+06	8.83099e+06
WP_012368685.1	TonB-dependent vitamin B12 receptor BtuB [Proteus mirabilis]	Proteus mirabilis	69 kDa	5	4.93	2.913	1.0587		1.9092	1.868	25.873	26.0009	20.8638	20.7738	23.4955	23.7891	6.1453e+07	6.71491e+07	1.90824e+06	1.79278e+06	1.1826e+07	1.44954e+07
WP_012367838.1	lipoate--protein ligase A [Proteus mirabilis]	Proteus mirabilis	38 kDa	3	3.944	2.913			3.8184	1.868	26.5082	26.6323	19.4906	19.7085	24.1556	24.665	9.54463e+07	1.04023e+08	736650	856745	1.86876e+07	2.66018e+07
WP_012368834.1	arabinose-5-phosphate isomerase KdsD [Proteus mirabilis]	Proteus mirabilis	35 kDa	2	3.944	1.942			2.8638	3.736	26.0295	25.9665	26.2061	20.8095	23.495	23.8308	6.84931e+07	6.55693e+07	7.7415e+07	1.83775e+06	1.18218e+07	1.49206e+07
WP_170827695.1	23S rRNA (guanosine(2251)-2'-O)-methyltransferase RlmB [Proteus mirabilis]	Proteus mirabilis	27 kDa	3	2.958	3.884			2.8638	2.802	27.0674	26.9587	29.5531	29.3054	25.478	25.3384	1.40637e+08	1.3043e+08	7.87739e+08	6.63445e+08	4.67357e+07	4.24256e+07
WP_012368709.1	DNA helicase II [Proteus mirabilis]	Proteus mirabilis	82 kDa	4	3.944	3.884			2.8638	1.868	24.7111	24.5921	27.5073	26.4308	21.6109	21.8637	2.74661e+07	2.52912e+07	1.90769e+08	9.04625e+07	3.20268e+06	3.81616e+06
WP_012368170.1	galactokinase [Proteus mirabilis]	Proteus mirabilis	43 kDa	5	4.93	3.884			0.9546	2.802	27.5776	27.3611	31.1771	30.7613	25.8775	25.3915	2.00301e+08	1.72391e+08	2.42792e+09	1.82003e+09	6.16449e+07	4.40141e+07
WP_012368235.1	UDP-N-acetylmuramoyl-L-alanine--D-glutamate ligase [Proteus mirabilis]	Proteus mirabilis	47 kDa	4	3.944	3.884			0.9546	2.802	25.4424	25.281	25.1088	25.4804	23.4205	23.6904	4.55959e+07	4.07692e+07	3.61816e+07	4.68142e+07	1.12269e+07	1.35368e+07
WP_041707082.1	C69 family dipeptidase [Proteus mirabilis]	Proteus mirabilis	56 kDa	4	7.8881				2.8638	0.934	27.135	22.5946	22.801	22.4063	24.8965	23.7287	1.47381e+08	6.33364e+06	7.30764e+06	5.55849e+06	3.12315e+07	1.39011e+07
WP_012367699.1	DUF2867 domain-containing protein [Proteus mirabilis]	Proteus mirabilis	55 kDa	5	2.958	3.884		1.1196	1.9092	0.934	25.8459	25.762	26.2416	27.4226	23.9362	23.7849	6.0309e+07	5.69046e+07	7.93427e+07	1.79895e+08	1.60515e+07	1.44535e+07
WP_012368484.1	choline trimethylamine-lyase [Proteus mirabilis]	Proteus mirabilis	128 kDa	4	1.972	3.884			0.9546	3.736	27.2472	27.3904	24.8009	21.6442	25.6638	25.6713	1.59301e+08	1.7593e+08	2.9229e+07	3.27765e+06	5.31576e+07	5.34356e+07
WP_071524519.1	polynucleotide adenylyltransferase PcnB [Proteus mirabilis]	Proteus mirabilis	61 kDa	3	1.972	2.913			2.8638	2.802	24.8036	24.9209	25.7449	25.3543	22.794	22.8271	2.92837e+07	3.17653e+07	5.6234e+07	4.28938e+07	7.2722e+06	7.44123e+06
WP_196575955.1	ImmA/IrrE family metallo-endopeptidase [Proteus mirabilis]	Proteus mirabilis	46 kDa	#N/A	1.972	3.884			1.9092	2.802
WP_004244121.1	UDP-N-acetylmuramoyl-L-alanyl-D-glutamate--2,6-diaminopimelate ligase [Proteus mirabilis]	Proteus mirabilis	53 kDa	3	3.944	1.942			1.9092	2.802	25.8262	25.6628	27.9564	27.6347	24.034	23.9045	5.94923e+07	5.31218e+07	2.60439e+08	2.08394e+08	1.71776e+07	1.57026e+07
WP_012367809.1	DUF4747 family protein [Proteus mirabilis]	Proteus mirabilis	38 kDa	2	2.958	1.942			2.8638	2.802	26.082	26.326	22.6904	22.99	23.2862	24.1054	7.10326e+07	8.4126e+07	6.76834e+06	8.33059e+06	1.0229e+07	1.80484e+07
WP_012368269.1	5-(carboxyamino)imidazole ribonucleotide synthase [Proteus mirabilis]	Proteus mirabilis	40 kDa	2	2.958	1.942			1.9092	3.736	25.9697	25.8189	17.8929	3.92241	23.8773	24.347	6.57151e+07	5.91932e+07	243391	15.1622	1.54092e+07	2.13392e+07
WP_012368830.1	AsmA2 domain-containing protein YhdP [Proteus mirabilis]	Proteus mirabilis	141 kDa	4	1.972	2.913			3.8184	1.868	25.4916	25.2439	19.6486	18.448	23.5644	23.299	4.71782e+07	3.97354e+07	821900	357601	1.2405e+07	1.03206e+07
WP_012367691.1	histidinol-phosphate transaminase [Proteus mirabilis]	Proteus mirabilis	40 kDa	3	2.958	3.884			0.9546	2.802	25.0446	25.0411	22.7904	23.8252	22.463	23.0701	3.46091e+07	3.45245e+07	7.25431e+06	1.48632e+07	5.78138e+06	8.80631e+06
WP_012368304.1	1-deoxy-D-xylulose-5-phosphate reductoisomerase [Proteus mirabilis]	Proteus mirabilis	43 kDa	3	1.972	2.913			1.9092	2.802	25.4663	25.6728	17.1507	17.6457	21.9968	23.1599	4.63579e+07	5.34906e+07	145500	205061	4.18498e+06	9.37203e+06
WP_012368667.1	glycosyltransferase [Proteus mirabilis]	Proteus mirabilis	46 kDa	3	3.944	2.913			0.9546	1.868	24.0055	24.3336	4.3264	15.3222	20.4134	21.9534	1.68417e+07	2.11424e+07	20.0621	40968.9	1.3965e+06	4.06105e+06
WP_012368443.1	Rpn family recombination-promoting nuclease/putative transposase [Proteus mirabilis]	Proteus mirabilis	35 kDa	3	2.958	2.913			1.9092	1.868	25.928	25.846	19.5779	21.3088	21.665	23.4293	6.3843e+07	6.03154e+07	782615	2.59772e+06	3.32519e+06	1.12962e+07
WP_012367708.1	30S ribosomal protein S12 methylthiotransferase accessory protein YcaO [Proteus mirabilis]	Proteus mirabilis	66 kDa	2	3.944	2.913			0.9546	1.868	25.2833	25.3561	23.6508	23.9757	23.2727	23.7457	4.08345e+07	4.29481e+07	1.31702e+07	1.64976e+07	1.01339e+07	1.40656e+07
WP_012368328.1	bifunctional [glutamate--ammonia ligase]-adenylyl-L-tyrosine phosphorylase/[glutamate--ammonia-ligase] adenylyltransferase [Proteus mirabilis]	Proteus mirabilis	109 kDa	3	2.958	2.913	2.1174	1.1196		0.934	26.2599	26.0195	26.3515	23.3633	24.1308	24.0317	8.03551e+07	6.80237e+07	8.56232e+07	1.07909e+07	1.83694e+07	1.71497e+07
WP_086935844.1	2-octaprenyl-3-methyl-6-methoxy-1,4-benzoquinol hydroxylase [Proteus mirabilis]	Proteus mirabilis	44 kDa	3	2.958	0.97101			1.9092	2.802	25.8111	25.698	19.239	16.1164	23.0715	23.3667	5.88736e+07	5.44341e+07	618732	71041.4	8.81463e+06	1.08164e+07
WP_012368798.1	5-oxoprolinase/urea amidolyase family protein [Proteus mirabilis]	Proteus mirabilis	57 kDa	#N/A	1.972	0.97101	1.0587	2.2392	0.9546	1.868
WP_012367909.1	AMP nucleosidase [Proteus mirabilis]	Proteus mirabilis	54 kDa	2	2.958	1.942			1.9092	1.868	25.6682	25.4206	23.2631	21.429	24.2377	24.066	5.33205e+07	4.49109e+07	1.00669e+07	2.82347e+06	1.97816e+07	1.75631e+07
WP_012368681.1	deoxyribodipyrimidine photo-lyase [Proteus mirabilis]	Proteus mirabilis	55 kDa	3	1.972	2.913			1.9092	1.868	25.605	25.7331	24.2065	25.1691	23.6726	23.7251	5.10365e+07	5.57739e+07	1.93592e+07	3.77271e+07	1.33711e+07	1.38667e+07
WP_012368303.1	(2E,6E)-farnesyl-diphosphate-specific ditrans,polycis-undecaprenyl-diphosphate synthase [Proteus mirabilis]	Proteus mirabilis	28 kDa	2	2.958	1.942			1.9092	1.868	26.7981	26.8984	22.8286	23.5795	25.1096	25.0107	1.16691e+08	1.25087e+08	7.44916e+06	1.25351e+07	3.62019e+07	3.38039e+07
WP_012367684.1	LysR family transcriptional regulator [Proteus mirabilis]	Proteus mirabilis	34 kDa	3	2.958	2.913				1.868	23.0004	23.0491	20.9577	18.2464	20.522	21.1389	8.39073e+06	8.67886e+06	2.0366e+06	310976	1.50568e+06	2.30911e+06
WP_012368776.1	dNTP triphosphohydrolase [Proteus mirabilis]	Proteus mirabilis	57 kDa	5	0.98601	2.913		2.2392	0.9546	0.934	24.7658	25.228	20.4022	23.4271	22.5874	23.2758	2.85257e+07	3.92993e+07	1.38568e+06	1.12785e+07	6.30217e+06	1.01557e+07
WP_012367984.1	FAD-binding oxidoreductase [Proteus mirabilis]	Proteus mirabilis	114 kDa	4	1.972	2.913	1.0587			1.868	26.4052	26.675	30.853	31.4524	24.1947	24.5529	8.88674e+07	1.07148e+08	1.93945e+09	2.93834e+09	1.9201e+07	2.46129e+07
WP_086935843.1	bifunctional acyl-ACP--phospholipid O-acyltransferase/long-chain-fatty-acid--ACP ligase [Proteus mirabilis]	Proteus mirabilis	80 kDa	2	1.972	1.942			1.9092	1.868	25.2488	25.5154	3.74144	3.92241	22.9659	23.4515	3.98693e+07	4.79623e+07	13.3748	15.1622	8.1925e+06	1.1471e+07
WP_012367931.1	aminotransferase class I/II-fold pyridoxal phosphate-dependent enzyme [Proteus mirabilis]	Proteus mirabilis	38 kDa	2	1.972	1.942			1.9092	1.868	23.9199	24.0249	3.74144	19.8036	22.9845	22.6702	1.58707e+07	1.70695e+07	13.3748	915138	8.29878e+06	6.67428e+06
WP_012367985.1	kinase/pyrophosphorylase [Proteus mirabilis]	Proteus mirabilis	32 kDa	3	1.972	1.942			1.9092	1.868	23.7914	24.078	22.9469	21.9905	21.701	22.2762	1.45184e+07	1.77096e+07	8.08561e+06	4.16677e+06	3.40921e+06	5.07918e+06
WP_012368022.1	glucose 1-dehydrogenase [Proteus mirabilis]	Proteus mirabilis	29 kDa	3	1.972	2.913			0.9546	1.868	28.4476	28.536	25.8677	26.0785	24.6552	26.1048	3.66073e+08	3.89226e+08	6.12266e+07	7.08621e+07	2.64211e+07	7.21655e+07
WP_012368017.1	carbamoyltransferase HypF [Proteus mirabilis]	Proteus mirabilis	84 kDa	2	1.972	1.942			0.9546	2.802	23.3963	23.4964	3.74144	14.5451	20.9995	21.2896	1.10406e+07	1.18336e+07	13.3748	23906.8	2.09644e+06	2.56339e+06
WP_012368316.1	exodeoxyribonuclease V subunit gamma [Proteus mirabilis]	Proteus mirabilis	130 kDa	3	1.972	1.942	1.0587			2.802	23.5534	23.6093	22.2821	22.155	22.1132	21.5984	1.23106e+07	1.27971e+07	5.1002e+06	4.67012e+06	4.53667e+06	3.17515e+06
WP_012367778.1	YfdQ family protein [Proteus mirabilis]	Proteus mirabilis	31 kDa	2	0.98601	2.913			1.9092	1.868	22.3324	22.3518	18.5689	3.92241	20.0695	20.1431	5.28098e+06	5.35251e+06	388873	15.1622	1.10029e+06	1.15793e+06
WP_012368663.1	murein hydrolase activator EnvC [Proteus mirabilis]	Proteus mirabilis	48 kDa	4	1.972	3.884				1.868	26.086	25.9052	26.1109	25.7852	23.9802	24.0863	7.12317e+07	6.28424e+07	7.2473e+07	5.78253e+07	1.65488e+07	1.78119e+07
WP_012368176.1	sugar transporter [Proteus mirabilis]	Proteus mirabilis	93 kDa	3	2.958	0.97101			0.9546	1.868	25.3971	25.7415	18.9097	18.529	23.6394	23.9553	4.41852e+07	5.60988e+07	492470	378256	1.30663e+07	1.62656e+07
WP_012368305.1	bifunctional uridylyltransferase/uridylyl-removing protein GlnD [Proteus mirabilis]	Proteus mirabilis	101 kDa	2	0.98601	1.942			0.9546	2.802	25.2852	25.5758	3.74144	17.9599	22.4754	23.2371	4.08886e+07	5.00131e+07	13.3748	254954	5.83135e+06	9.88718e+06
WP_012367666.1	succinate dehydrogenase membrane anchor subunit [Proteus mirabilis]	Proteus mirabilis	13 kDa	2	1.972	0.97101			1.9092	1.868	24.6582	24.5823	26.8135	26.4965	23.3174	23.2991	2.64759e+07	2.512e+07	1.17939e+08	9.46785e+07	1.04531e+07	1.03213e+07
WP_012367610.1	hypothetical protein [Proteus mirabilis]	Proteus mirabilis	8 kDa	2	1.972	1.942			0.9546	1.868	26.9911	26.8806	24.3932	23.0159	24.7816	25.2861	1.33395e+08	1.23558e+08	2.20336e+07	8.48161e+06	2.88414e+07	4.09149e+07
WP_012368626.1	selenocysteine-specific translation elongation factor [Proteus mirabilis]	Proteus mirabilis	69 kDa	2	1.972	2.913			0.9546	0.934	23.9778	24.0457	21.0346	19.329	21.4205	21.8159	1.65212e+07	1.73174e+07	2.14806e+06	658590	2.80679e+06	3.69172e+06
WP_012368608.1	16S rRNA (guanine(527)-N(7))-methyltransferase RsmG [Proteus mirabilis]	Proteus mirabilis	24 kDa	4	1.972	1.942			0.9546	1.868	25.3459	25.403	23.8903	22.8969	23.6158	23.8262	4.26457e+07	4.43668e+07	1.5549e+07	7.81026e+06	1.28545e+07	1.48733e+07
WP_012368707.1	diaminopimelate epimerase [Proteus mirabilis]	Proteus mirabilis	30 kDa	2	1.972	1.942		1.1196	0.9546	0.934	24.1358	24.4045	22.3356	22.0052	22.7096	22.6239	1.84334e+07	2.22068e+07	5.29269e+06	4.20955e+06	6.85922e+06	6.46376e+06
WP_012368097.1	o-succinylbenzoate--CoA ligase [Proteus mirabilis]	Proteus mirabilis	53 kDa	2	1.972	0.97101			1.9092	1.868	23.5906	23.6483	24.2879	23.3988	21.2712	21.7067	1.2632e+07	1.31478e+07	2.04824e+07	1.10597e+07	2.5308e+06	3.42272e+06
WP_012368106.1	membrane-bound PQQ-dependent dehydrogenase, glucose/quinate/shikimate family [Proteus mirabilis]	Proteus mirabilis	88 kDa	3	0.98601	0.97101			2.8638	1.868	23.9238	22.4825	23.0924	23.7659	22.4643	21.7641	1.59137e+07	5.8601e+06	8.94332e+06	1.42638e+07	5.78649e+06	3.56164e+06
WP_012368301.1	sigma E protease regulator RseP [Proteus mirabilis]	Proteus mirabilis	49 kDa	2	1.972	1.942			0.9546	1.868	23.4794	23.1236	17.1054	15.151	21.3631	21.0156	1.16954e+07	9.13883e+06	141010	36383.9	2.6973e+06	2.11996e+06
WP_012368338.1	TerD family protein [Proteus mirabilis]	Proteus mirabilis	42 kDa	4	0.98601	1.942	3.1761			0.934	22.3545	22.4717	26.6536	26.119	20.663	20.6425	5.36264e+06	5.8164e+06	1.05565e+08	7.28799e+07	1.66025e+06	1.63681e+06
WP_012368282.1	pirin family protein [Proteus mirabilis]	Proteus mirabilis	32 kDa	3	1.972	0.97101			1.9092	1.868	24.0495	24.0018	20.7869	21.246	21.6559	21.4599	1.73626e+07	1.67978e+07	1.80912e+06	2.48713e+06	3.30433e+06	2.88446e+06
WP_012367954.1	electron transport complex subunit RsxC [Proteus mirabilis]	Proteus mirabilis	90 kDa	2	1.972	1.942			1.9092	0.934	21.2273	21.2936	21.9621	22.1861	19.9838	22.9712	2.45507e+06	2.57044e+06	4.08569e+06	4.77163e+06	1.03684e+06	8.22266e+06
WP_012368844.1	aerobic respiration two-component sensor histidine kinase ArcB [Proteus mirabilis]	Proteus mirabilis	88 kDa	5	1.972	2.913	1.0587	1.1196			23.4586	23.4238	28.5515	27.5048	21.6741	21.1515	1.15279e+07	1.12531e+07	3.93421e+08	1.9045e+08	3.34618e+06	2.32933e+06
WP_012368732.1	tRNA pseudouridine(55) synthase TruB [Proteus mirabilis]	Proteus mirabilis	36 kDa	2	2.958	1.942				1.868	24.9956	25.1607	20.2137	3.92241	21.8169	23.0893	3.34531e+07	3.75069e+07	1.21598e+06	15.1622	3.69449e+06	8.92435e+06
WP_004245667.1	DNA repair protein RadA [Proteus mirabilis]	Proteus mirabilis	50 kDa	2	0.98601	0.97101			1.9092	1.868	26.7302	26.5396	20.8811	19.2472	25.0981	24.7342	1.11326e+08	9.7545e+07	1.93121e+06	622270	3.59151e+07	2.79079e+07
WP_012367829.1	L-cystine transporter [Proteus mirabilis]	Proteus mirabilis	49 kDa	2	1.972	1.942			0.9546	0.934	26.0982	26.213	25.6459	25.4225	24.0471	24.6143	7.18365e+07	7.77864e+07	5.25046e+07	4.49706e+07	1.73337e+07	2.56833e+07
WP_012368425.1	transcriptional regulator [Proteus mirabilis]	Proteus mirabilis	22 kDa	2	1.972	1.942			0.9546	0.934	25.2885	25.3556	25.8074	23.4614	22.9356	23.5944	4.09836e+07	4.29346e+07	5.87209e+07	1.15505e+07	8.02237e+06	1.26655e+07
WP_012367585.1	endolytic peptidoglycan transglycosylase RlpA [Proteus mirabilis]	Proteus mirabilis	36 kDa	2	0.98601	2.913			0.9546	0.934	25.8445	25.8488	19.9539	20.0389	23.957	24.1313	6.02507e+07	6.04324e+07	1.01557e+06	1.07723e+06	1.62843e+07	1.83753e+07
WP_012367743.1	GNAT family N-acetyltransferase [Proteus mirabilis]	Proteus mirabilis	20 kDa	2	1.972	0.97101			1.9092	0.934	23.2854	23.6208	19.1609	24.0234	20.4655	21.3688	1.02235e+07	1.28997e+07	586140	1.70515e+07	1.44783e+06	2.7081e+06
WP_012368296.1	sulfate adenylyltransferase subunit CysN [Proteus mirabilis]	Proteus mirabilis	54 kDa	2	0.98601	1.942			1.9092	0.934	24.3791	25.1111	20.5253	20.2936	22.4029	23.5871	2.18199e+07	3.62401e+07	1.50914e+06	1.28524e+06	5.54565e+06	1.26019e+07
WP_012367450.1	AAA family ATPase [Proteus mirabilis]	Proteus mirabilis	144 kDa	4	0.98601	2.913			0.9546	0.934	23.962	24.1247	21.5729	22.1854	20.9271	21.9017	1.63411e+07	1.82913e+07	3.11961e+06	4.76953e+06	1.99387e+06	3.91805e+06
WP_012368716.1	DNA mismatch repair endonuclease MutL [Proteus mirabilis]	Proteus mirabilis	74 kDa	3	0.98601	2.913		1.1196		0.934	23.3737	23.6924	17.607	17.7758	21.0278	21.4642	1.08689e+07	1.3556e+07	199636	224412	2.13798e+06	2.89321e+06
WP_012367858.1	type VI secretion system tip protein VgrG [Proteus mirabilis]	Proteus mirabilis	78 kDa	2		2.913			0.9546	1.868	25.0338	24.4576	22.1416	21.8688	23.9924	23.4772	3.4349e+07	2.30401e+07	4.62695e+06	3.82959e+06	1.66896e+07	1.16775e+07
WP_012368645.1	DNA adenine methylase [Proteus mirabilis]	Proteus mirabilis	48 kDa	2	1.972	1.942				1.868	23.5671	23.8159	18.953	17.7377	21.5096	22.0841	1.24284e+07	1.47672e+07	507472	218562	2.98568e+06	4.4461e+06
WP_004249680.1	HTH-type transcriptional regulator HdfR [Proteus mirabilis]	Proteus mirabilis	31 kDa	2	1.972	2.913				0.934	25.5471	25.578	25.4511	26.0287	23.7227	24.0112	4.9027e+07	5.00903e+07	4.58714e+07	6.84586e+07	1.38436e+07	1.69074e+07
WP_012368413.1	YjjI family glycine radical enzyme [Proteus mirabilis]	Proteus mirabilis	58 kDa	2	1.972	2.913				0.934	21.7339	21.526	18.0432	18.3088	18.5449	19.1645	3.48778e+06	3.01968e+06	270115	324720	382448	587601
WP_004246308.1	small ribosomal subunit biogenesis GTPase RsgA [Proteus mirabilis]	Proteus mirabilis	39 kDa	2	1.972	0.97101		1.1196	0.9546	0.934	22.3658	21.9273	23.7989	23.5147	19.2223	19.3937	5.40481e+06	3.98819e+06	1.45943e+07	1.19848e+07	611609	688799
WP_012368695.1	acetolactate synthase 2 catalytic subunit [Proteus mirabilis]	Proteus mirabilis	59 kDa	2			3.1761	1.1196	1.9092		24.6018	24.8662	30.5788	30.4684	24.4572	23.4775	2.54611e+07	3.0583e+07	1.60375e+09	1.4856e+09	2.30324e+07	1.16795e+07
WP_012367964.1	hypothetical protein [Proteus mirabilis]	Proteus mirabilis	29 kDa	1	1.972	0.97101			0.9546	0.934	23.4241	23.6392	17.9352	19.1646	20.1181	21.3435	1.12549e+07	1.30646e+07	250625	587636	1.13801e+06	2.66087e+06
WP_012368163.1	NAD(P)H-dependent oxidoreductase [Proteus mirabilis]	Proteus mirabilis	22 kDa	2	1.972	0.97101			0.9546	0.934	24.2264	23.9265	25.7759	26.055	21.8694	22.0661	1.96284e+07	1.59443e+07	5.74536e+07	6.97181e+07	3.83135e+06	4.39098e+06
WP_012368641.1	N-acetylmuramic acid 6-phosphate etherase [Proteus mirabilis]	Proteus mirabilis	32 kDa	2	0.98601	0.97101			0.9546	1.868	24.3401	23.7461	22.5516	22.6463	23.73	23.2742	2.12376e+07	1.40703e+07	6.14762e+06	6.5647e+06	1.39138e+07	1.01443e+07
WP_012368279.1	LacI family transcriptional regulator [Proteus mirabilis]	Proteus mirabilis	38 kDa	2	0.98601	0.97101			1.9092	0.934	23.4005	23.2985	24.0027	23.9951	21.1211	21.5637	1.10725e+07	1.03169e+07	1.68083e+07	1.67204e+07	2.28076e+06	3.09964e+06
WP_004249137.1	thiamine phosphate synthase [Proteus mirabilis]	Proteus mirabilis	24 kDa	2	0.98601	0.97101			0.9546	1.868	21.997	22.0273	3.74144	17.7442	19.9284	20.8079	4.18558e+06	4.27454e+06	13.3748	219558	997788	1.83567e+06
WP_012368666.1	glycosyltransferase family 4 protein [Proteus mirabilis]	Proteus mirabilis	42 kDa	2	0.98601	1.942			0.9546	0.934	23.5083	23.05	23.3191	23.4121	21.2111	20.9873	1.19313e+07	8.68471e+06	1.04654e+07	1.11624e+07	2.42753e+06	2.07872e+06
WP_004244032.1	site-specific tyrosine recombinase XerD [Proteus mirabilis]	Proteus mirabilis	36 kDa	2	0.98601	1.942			0.9546	0.934	23.7567	23.3163	24.7792	24.5231	22.5098	22.1626	1.41738e+07	1.0445e+07	2.87933e+07	2.41099e+07	5.97221e+06	4.69465e+06
WP_012368440.1	type I polyketide synthase [Proteus mirabilis]	Proteus mirabilis	345 kDa	2	1.972				1.9092	0.934	23.8223	22.8607	18.5285	3.92241	21.7654	21.0889	1.48326e+07	7.61667e+06	378129	15.1622	3.56482e+06	2.2304e+06
WP_041707112.1	type II toxin-antitoxin system HigB family toxin [Proteus mirabilis]	Proteus mirabilis	11 kDa	2	0.98601	1.942				1.868	24.16	24.5052	19.1537	19.8973	21.5027	22.5962	1.87443e+07	2.38122e+07	583214	976511	2.97136e+06	6.34054e+06
WP_012367750.1	alpha/beta hydrolase [Proteus mirabilis]	Proteus mirabilis	22 kDa	2	1.972	1.942				0.934	23.0177	22.932	28.4699	27.067	22.4364	21.904	8.49232e+06	8.00228e+06	3.71777e+08	1.40601e+08	5.67595e+06	3.92427e+06
WP_012368267.1	metalloregulator ArsR/SmtB family transcription factor [Proteus mirabilis]	Proteus mirabilis	13 kDa	2	1.972	1.942				0.934	22.7372	22.755	25.2504	25.6717	20.7302	20.7108	6.99148e+06	7.0783e+06	3.99143e+07	5.34487e+07	1.73939e+06	1.71617e+06
WP_041707101.1	glutathione-regulated potassium-efflux system protein KefB [Proteus mirabilis]	Proteus mirabilis	69 kDa	2	2.958	0.97101				0.934	25.4553	25.3348	28.0333	27.7864	23.394	23.636	4.60045e+07	4.23199e+07	2.74698e+08	2.3149e+08	1.10233e+07	1.30362e+07
WP_041707115.1	two-component system response regulator NarL [Proteus mirabilis]	Proteus mirabilis	24 kDa	2	1.972	1.942				0.934	24.2868	24.4165	18.7483	18.3054	21.9599	22.4643	2.04676e+07	2.23917e+07	440358	323946	4.07931e+06	5.78673e+06
WP_012368171.1	glyoxylate/hydroxypyruvate reductase GhrB [Proteus mirabilis]	Proteus mirabilis	35 kDa	2	1.972	1.942				0.934	23.8922	23.622	26.2463	26.49	23.6091	22.3431	1.55697e+07	1.29101e+07	7.96026e+07	9.42493e+07	1.27951e+07	5.32047e+06
WP_012368794.1	Xaa-Pro dipeptidase [Proteus mirabilis]	Proteus mirabilis	51 kDa	2	1.972	1.942				0.934	24.3593	24.0475	18.9184	17.911	22.4019	22.6193	2.1522e+07	1.73389e+07	495468	246469	5.54177e+06	6.44296e+06
WP_012367583.1	TonB-dependent hemoglobin/transferrin/lactoferrin family receptor [Proteus mirabilis]	Proteus mirabilis	90 kDa	2	1.972	0.97101			0.9546	0.934	26.8964	26.9833	21.7958	20.0129	25.4829	25.7102	1.24916e+08	1.32671e+08	3.64085e+06	1.05803e+06	4.68929e+07	5.48975e+07
WP_012368550.1	glycosyltransferase family 39 protein [Proteus mirabilis]	Proteus mirabilis	56 kDa	2	1.972				0.9546	1.868	23.8422	23.7733	26.3884	26.2255	21.9616	21.7969	1.50386e+07	1.43377e+07	8.78394e+07	7.84619e+07	4.08423e+06	3.64345e+06
WP_041707109.1	glycosyltransferase family 4 protein [Proteus mirabilis]	Proteus mirabilis	45 kDa	2	1.972	1.942			0.9546		24.2916	24.1854	26.0864	26.1035	21.9315	22.368	2.05357e+07	1.90779e+07	7.12528e+07	7.21023e+07	3.99984e+06	5.41284e+06
WP_012367568.1	TonB-dependent siderophore receptor [Proteus mirabilis]	Proteus mirabilis	81 kDa	1	0.98601	0.97101			1.9092		21.8264	20.5961	2.74144	2.92241	20.2735	18.6956	3.71878e+06	1.5851e+06	6.68738	7.58111	1.26748e+06	424559
WP_012367710.1	MFS transporter [Proteus mirabilis]	Proteus mirabilis	51 kDa	2	0.98601	1.942				0.934	22.1375	22.2831	17.7715	18.8358	20.4661	20.5015	4.6138e+06	5.10369e+06	223751	467872	1.44851e+06	1.4844e+06
WP_012368877.1	type IV secretory system conjugative DNA transfer family protein [Proteus mirabilis]	Proteus mirabilis	70 kDa	2	1.972	0.97101				0.934	23.1027	23.3108	16.847	18.2879	20.4325	21.4715	9.00756e+06	1.04052e+07	117887	320051	1.41514e+06	2.90782e+06
WP_012368457.1	carnitine operon protein CaiE [Proteus mirabilis]	Proteus mirabilis	21 kDa	2	0.98601	1.942			0.9546		25.0751	25.0043	21.0854	19.6687	22.5592	23.0264	3.53471e+07	3.36556e+07	2.22512e+06	833406	6.17998e+06	8.54368e+06
WP_012368064.1	chemotaxis protein CheA [Proteus mirabilis]	Proteus mirabilis	81 kDa	2	0.98601	0.97101				1.868	21.6186	22.1082	16.0116	3.92241	19.3562	20.2849	3.22002e+06	4.52105e+06	66065.8	15.1622	671114	1.27751e+06
WP_012368658.1	glycosyltransferase [Proteus mirabilis]	Proteus mirabilis	36 kDa	2	0.98601	1.942	1.0587				24.3136	24.6163	24.3866	22.0347	22.1137	22.5395	2.08502e+07	2.57178e+07	2.19327e+07	4.29629e+06	4.53815e+06	6.09608e+06
WP_004243739.1	4-phosphoerythronate dehydrogenase PdxB [Proteus mirabilis]	Proteus mirabilis	41 kDa	2	1.972	1.942					23.4054	23.4491	16.198	20.6915	19.2434	20.9366	1.111e+07	1.14523e+07	75176.1	1.6934e+06	620621	2.00703e+06
WP_012368113.1	fatty acid oxidation complex subunit alpha FadJ [Proteus mirabilis]	Proteus mirabilis	79 kDa	2		0.97101				1.868	22.5023	22.7182	21.4273	19.0448	20.946	20.8232	5.9412e+06	6.90025e+06	2.82007e+06	540805	2.02004e+06	1.85526e+06
WP_041707080.1	D-serine ammonia-lyase [Proteus mirabilis]	Proteus mirabilis	49 kDa	2	0.98601					1.868	23.9972	24.1803	23.3339	25.1613	22.5686	22.8919	1.67448e+07	1.901e+07	1.05731e+07	3.75225e+07	6.22049e+06	7.7832e+06
WP_041707088.1	hypothetical protein [Proteus mirabilis]	Proteus mirabilis	44 kDa	2	0.98601	1.942					25.0029	24.5639	21.6058	21.5768	23.2816	23.2741	3.36228e+07	2.48016e+07	3.19139e+06	3.12795e+06	1.01966e+07	1.01437e+07
WP_012367889.1	YdbH family protein [Proteus mirabilis]	Proteus mirabilis	98 kDa	2		2.913					24.1786	24.1955	20.2719	20.545	22.1978	22.1182	1.89882e+07	1.92117e+07	1.26603e+06	1.52989e+06	4.81076e+06	4.55254e+06
WP_012368499.1	malate synthase A [Proteus mirabilis]	Proteus mirabilis	60 kDa	2	1.972						24.3976	24.0599	24.2001	23.0067	20.9834	21.7988	2.21009e+07	1.7488e+07	1.92738e+07	8.42793e+06	2.0731e+06	3.6482e+06
WP_012368746.1	D-alanyl-D-alanine-carboxypeptidase/endopeptidase AmpH [Proteus mirabilis]	Proteus mirabilis	45 kDa	2		1.942					24.6747	25.4164	24.3216	19.873	23.2374	23.7448	2.67816e+07	4.47819e+07	2.09669e+07	960200	9.88906e+06	1.40567e+07
WP_012367556.1	DUF2884 domain-containing protein [Proteus mirabilis]	Proteus mirabilis	27 kDa	1	1.972						20.0547	19.0405	15.8306	15.8041	16.1544	16.2616	1.08909e+06	539196	58274.9	57216.3	72939.5	78566.9
WP_004244576.1	MULTISPECIES: formate C-acetyltransferase [Enterobacterales]	Enterobacterales	85 kDa	34	173.54	173.81	15.88	21.272	122.19	136.36	35.4946	35.346	31.1528	30.8912	33.092	33.347	4.84105e+10	4.36738e+10	2.38736e+09	1.99143e+09	9.15526e+09	1.09253e+10
WP_004244586.1	MULTISPECIES: 30S ribosomal protein S1 [Enterobacterales]	Enterobacterales	61 kDa	20	148.89	165.07	1.0587	2.2392	134.6	131.69	33.8584	33.8944	32.1011	31.9754	31.7623	31.9624	1.55741e+10	1.59668e+10	4.60678e+09	4.22235e+09	3.64266e+09	4.18449e+09
WP_004243268.1	MULTISPECIES: glyceraldehyde-3-phosphate dehydrogenase [Enterobacterales]	Enterobacterales	36 kDa	18	143.96	149.54	22.233	25.751	103.1	123.29	35.9523	35.9526	32.247	32.1637	33.5926	33.8087	6.64861e+10	6.64966e+10	5.09701e+09	4.81113e+09	1.29532e+10	1.50465e+10
WP_004246959.1	MULTISPECIES: 50S ribosomal protein L22 [Enterobacterales]	Enterobacterales	12 kDa	7	89.727	79.623			166.1	115.82	32.4809	32.41	31.8942	31.5757	30.5113	30.6849	5.99395e+09	5.70673e+09	3.99136e+09	3.20072e+09	1.53047e+09	1.72617e+09
WP_004246908.1	MULTISPECIES: DNA-directed RNA polymerase subunit beta' [Enterobacterales]	Enterobacterales	155 kDa	36	84.797	83.507	7.4109	4.4784	71.595	75.654	32.8727	32.8373	29.7955	29.9965	30.6925	30.9265	7.86444e+09	7.67366e+09	9.31849e+08	1.07116e+09	1.73522e+09	2.04081e+09
WP_004247207.1	MULTISPECIES: peroxiredoxin C [Enterobacterales]	Enterobacterales	22 kDa	7	73.951	71.855			58.231	60.71	33.5404	33.4038	29.0359	29.1042	31.6528	31.5864	1.24932e+10	1.13643e+10	5.50393e+08	5.77079e+08	3.3762e+09	3.22439e+09
WP_004246906.1	MULTISPECIES: DNA-directed RNA polymerase subunit beta [Enterobacterales]	Enterobacterales	150 kDa	42	73.951	71.855	1.0587	2.2392	48.685	57.908	32.383	32.4023	30.8435	30.492	30.3461	30.6112	5.60084e+09	5.67639e+09	1.92667e+09	1.51012e+09	1.36485e+09	1.64018e+09
WP_004246942.1	MULTISPECIES: 30S ribosomal protein S4 [Enterobacterales]	Enterobacterales	24 kDa	8	46.342	48.55	10.587	16.794	45.821	40.162	33.2287	33.157	30.2984	29.7073	31.1242	31.3613	1.00655e+10	9.57717e+09	1.3205e+09	8.76544e+08	2.34059e+09	2.75866e+09
WP_004246961.1	MULTISPECIES: 50S ribosomal protein L2 [Enterobacterales]	Enterobacterales	30 kDa	8	50.286	43.695	1.0587		42.002	41.096	31.985	31.7215	31.9241	31.5764	30.0596	29.9756	4.25043e+09	3.54096e+09	4.07496e+09	3.20211e+09	1.11906e+09	1.05577e+09
WP_004248719.1	MULTISPECIES: translation elongation factor Ts [Enterobacterales]	Enterobacterales	30 kDa	12	37.468	40.782	7.4109	6.7176	39.139	38.294	32.3332	32.3478	28.806	28.9203	30.395	30.6096	5.41066e+09	5.46585e+09	4.69324e+08	5.08005e+08	1.41188e+09	1.63832e+09
WP_004246946.1	MULTISPECIES: 30S ribosomal protein S5 [Enterobacterales]	Enterobacterales	18 kDa	8	38.454	39.811			33.411	36.426	33.2193	33.1731	30.8176	30.6259	31.059	31.2794	1.00002e+10	9.68472e+09	1.89247e+09	1.65702e+09	2.23717e+09	2.60633e+09
WP_004249689.1	MULTISPECIES: 30S ribosomal protein S13 [Enterobacterales]	Enterobacterales	13 kDa	5	39.44	37.869			38.184	29.888	32.0202	31.7581	31.3639	30.7822	30.4792	30.1475	4.35565e+09	3.63188e+09	2.76362e+09	1.84661e+09	1.4968e+09	1.18937e+09
WP_004246941.1	MULTISPECIES: DNA-directed RNA polymerase subunit alpha [Enterobacterales]	Enterobacterales	36 kDa	12	35.496	37.869			26.729	33.624	32.2034	32.1944	31.8053	31.6498	30.1031	30.3004	4.94513e+09	4.9146e+09	3.75274e+09	3.36927e+09	1.15332e+09	1.32226e+09
WP_004246897.1	MULTISPECIES: 30S ribosomal protein S7 [Enterobacterales]	Enterobacterales	18 kDa	7	36.482	34.956	1.0587	1.1196	33.411	25.218	32.9926	32.8702	30.0697	29.9681	30.9974	30.9996	8.5461e+09	7.85106e+09	1.12687e+09	1.05029e+09	2.14363e+09	2.1469e+09
WP_004246903.1	MULTISPECIES: 50S ribosomal protein L1 [Enterobacterales]	Enterobacterales	25 kDa	8	34.51	34.956			31.502	30.822	31.9664	31.8303	27.3405	27.4175	29.8075	29.9399	4.19607e+09	3.81833e+09	1.69943e+08	1.79269e+08	9.39586e+08	1.02993e+09
WP_004246281.1	MULTISPECIES: 50S ribosomal protein L9 [Enterobacterales]	Enterobacterales	16 kDa	6	36.482	34.956	2.1174	2.2392	26.729	28.02	32.9612	32.9106	29.6008	29.6071	31.0337	31.0722	8.36175e+09	8.07358e+09	8.14178e+08	8.17785e+08	2.19828e+09	2.25766e+09
WP_004246958.1	MULTISPECIES: 30S ribosomal protein S3 [Enterobacterales]	Enterobacterales	26 kDa	8	32.538	32.043	1.0587	2.2392	27.683	28.02	33.3452	33.37	29.8797	29.6935	31.2744	31.4944	1.09121e+10	1.11016e+10	9.87872e+08	8.68242e+08	2.5974e+09	3.02531e+09
WP_004246948.1	MULTISPECIES: 50S ribosomal protein L6 [Enterobacterales]	Enterobacterales	19 kDa	7	36.482	37.869			19.092	28.954	32.8998	32.9105	24.9019	25.3884	31.009	31.0668	8.01341e+09	8.07325e+09	3.13496e+07	4.39204e+07	2.16086e+09	2.24923e+09
WP_004246952.1	MULTISPECIES: 50S ribosomal protein L5 [Enterobacterales]	Enterobacterales	20 kDa	9	26.622	29.13	3.1761	3.3588	25.774	24.284	32.3403	32.3084	27.8538	27.2408	30.4395	30.5863	5.43736e+09	5.31878e+09	2.42563e+08	1.58594e+08	1.45615e+09	1.61206e+09
WP_004245284.1	MULTISPECIES: 30S ribosomal protein S9 [Enterobacterales]	Enterobacterales	15 kDa	5	28.594	27.188			23.865	24.284	31.8829	31.9191	30.4706	30.6454	29.6435	30.0244	3.96023e+09	4.06062e+09	1.48785e+09	1.67952e+09	8.38629e+08	1.09208e+09
WP_004246904.1	MULTISPECIES: 50S ribosomal protein L10 [Enterobacterales]	Enterobacterales	18 kDa	7	23.664	23.304	2.1174	2.2392	28.638	20.548	33.5452	33.5229	33.5581	33.0718	31.6274	31.739	1.25346e+10	1.23423e+10	1.26469e+10	9.0283e+09	3.31743e+09	3.58429e+09
WP_004245637.1	MULTISPECIES: phosphopentomutase [Enterobacterales]	Enterobacterales	45 kDa	12	25.636	25.246			20.047	20.548	31.1119	31.0113	30.6102	31.2516	28.869	29.1341	2.32063e+09	2.16436e+09	1.63907e+09	2.55667e+09	4.90253e+08	5.89162e+08
WP_004246966.1	MULTISPECIES: 50S ribosomal protein L3 [Enterobacterales]	Enterobacterales	22 kDa	7	26.622	24.275		1.1196	18.137	18.68	32.0774	31.9536	29.7512	29.5686	30.1724	30.0466	4.53163e+09	4.15901e+09	9.03648e+08	7.96238e+08	1.21005e+09	1.10901e+09
WP_004246260.1	MULTISPECIES: inorganic diphosphatase [Enterobacterales]	Enterobacterales	20 kDa	5	22.678	21.362			15.274	18.68	31.8058	31.6643	31.1846	31.1933	29.6705	29.8406	3.75397e+09	3.40336e+09	2.44068e+09	2.45543e+09	8.54504e+08	9.61413e+08
WP_004246953.1	MULTISPECIES: 50S ribosomal protein L24 [Enterobacterales]	Enterobacterales	11 kDa	3	21.692	18.449	1.0587	1.1196	16.228	13.076	31.9284	31.7476	29.7908	29.6356	30.0421	29.8947	4.08711e+09	3.60569e+09	9.2878e+08	8.34072e+08	1.10554e+09	9.98144e+08
WP_004246901.1	MULTISPECIES: 50S ribosomal protein L11 [Enterobacterales]	Enterobacterales	15 kDa	4	17.748	18.449			17.183	17.746	32.7361	32.6346	27.4415	27.5493	30.6228	30.7433	7.15416e+09	6.66795e+09	1.82276e+08	1.96404e+08	1.65342e+09	1.79743e+09
WP_004246922.1	MULTISPECIES: HU family DNA-binding protein [Enterobacterales]	Enterobacterales	9 kDa	3	20.706	23.304			12.41	13.076	32.6387	32.8158	25.4087	25.7094	29.463	30.1892	6.68699e+09	7.56028e+09	4.45445e+07	5.48648e+07	7.40007e+08	1.22424e+09
WP_004246950.1	MULTISPECIES: 30S ribosomal protein S8 [Enterobacterales]	Enterobacterales	14 kDa	5	22.678	19.42			11.455	15.878	31.0069	30.8878	28.6729	28.3846	29.1265	29.1871	2.15782e+09	1.98673e+09	4.27953e+08	3.5043e+08	5.86064e+08	6.11194e+08
WP_004246905.1	MULTISPECIES: 50S ribosomal protein L7/L12 [Enterobacterales]	Enterobacterales	12 kDa	5	16.762	16.507			16.228	17.746	31.1624	31.0676	28.756	28.2162	28.9166	29.2939	2.40339e+09	2.25051e+09	4.53335e+08	3.11836e+08	5.06727e+08	6.58198e+08
WP_004246955.1	MULTISPECIES: 50S ribosomal protein L14 [Enterobacterales]	Enterobacterales	14 kDa	3	17.748	16.507			15.274	16.812	30.3644	30.4186	27.9977	28.0026	28.5552	28.7138	1.38232e+09	1.43515e+09	2.6801e+08	2.68923e+08	3.94421e+08	4.40262e+08
WP_004245639.1	MULTISPECIES: thymidine phosphorylase [Enterobacterales]	Enterobacterales	48 kDa	14	17.748	20.391			10.501	14.944	29.4958	29.564	29.5941	29.7033	26.9148	27.4878	7.57049e+08	7.9367e+08	8.10449e+08	8.74148e+08	1.26523e+08	1.8821e+08
WP_004245640.1	MULTISPECIES: deoxyribose-phosphate aldolase [Enterobacterales]	Enterobacterales	28 kDa	8	17.748	17.478			12.41	14.01	29.9592	29.976	29.2106	29.3356	27.5301	28.1208	1.04379e+09	1.05604e+09	6.2126e+08	6.77477e+08	1.93814e+08	2.91871e+08
WP_004246872.1	MULTISPECIES: cAMP-activated global transcriptional regulator CRP [Enterobacterales]	Enterobacterales	24 kDa	5	14.79	17.478			14.319	14.01	29.4847	29.579	27.5734	27.5803	27.0755	27.6667	7.51241e+08	8.01967e+08	1.99715e+08	2.00677e+08	1.41431e+08	2.13058e+08
WP_012367715.1	MULTISPECIES: chromosome partition protein MukB [Enterobacterales]	Enterobacterales	171 kDa	14	14.79	16.507		2.2392	11.455	14.944	29.1781	28.7674	26.6741	27.0108	27.066	26.8685	6.07432e+08	4.56929e+08	1.07081e+08	1.35225e+08	1.40502e+08	1.22529e+08
WP_012368895.1	MULTISPECIES: plasmid stability/partitioning protein [Enterobacterales]	Enterobacterales	24 kDa	5	17.748	19.42			8.5914	14.01	29.7443	29.7357	25.9171	25.7287	27.2696	27.7921	8.9935e+08	8.93973e+08	6.33611e+07	5.56054e+07	1.61801e+08	2.32415e+08
WP_004246944.1	MULTISPECIES: 50S ribosomal protein L15 [Enterobacterales]	Enterobacterales	15 kDa	3	15.776	14.565			13.364	13.076	31.6796	31.5234	24.8815	25.7513	29.7239	29.6786	3.43967e+09	3.08672e+09	3.09092e+07	5.64821e+07	8.867e+08	8.59302e+08
WP_012368868.1	MULTISPECIES: VirB3 family type IV secretion system protein [Enterobacterales]	Enterobacterales	105 kDa	9	17.748	14.565			12.41	11.208	30.3302	30.1668	25.4301	25.5387	28.3053	28.2908	1.34993e+09	1.20536e+09	4.52081e+07	4.87428e+07	3.31705e+08	3.28392e+08
WP_004244579.1	MULTISPECIES: L-asparaginase 2 [Enterobacterales]	Enterobacterales	37 kDa	9	19.72	15.536			6.6822	12.142	30.5329	30.4526	26.3488	27.1051	27.9778	28.303	1.55349e+09	1.46942e+09	8.54647e+07	1.44364e+08	2.64337e+08	3.3116e+08
WP_004243573.1	MULTISPECIES: transcription antiterminator/RNA stability regulator CspE [Enterobacterales]	Enterobacterales	7 kDa	2	14.79	11.652	1.0587		12.41	13.076	30.0353	30.0259	23.4281	24.2743	27.42	28.0387	1.10033e+09	1.09318e+09	1.12866e+07	2.029e+07	1.79569e+08	2.75738e+08
WP_004249423.1	MULTISPECIES: purine-nucleoside phosphorylase [Enterobacterales]	Enterobacterales	26 kDa	5	15.776	13.594			10.501	13.076	30.4663	30.4801	28.5342	28.1439	28.1232	28.5624	1.48349e+09	1.49771e+09	3.88741e+08	2.96583e+08	2.92358e+08	3.96399e+08
WP_004244582.1	MULTISPECIES: 3-phosphoserine/phosphohydroxythreonine transaminase [Enterobacterales]	Enterobacterales	40 kDa	10	15.776	13.594	1.0587	1.1196	6.6822	9.34	29.409	29.1722	28.0562	27.4457	26.5971	26.9465	7.12844e+08	6.04953e+08	2.79096e+08	1.82804e+08	1.01517e+08	1.29327e+08
WP_004246967.1	MULTISPECIES: bacterioferritin [Enterobacterales]	Enterobacterales	18 kDa	4	16.762	13.594			5.7276	11.208	29.7331	29.6537	23.7533	23.0294	26.8162	27.5686	8.92367e+08	8.4461e+08	1.41405e+07	8.56154e+06	1.18164e+08	1.99059e+08
WP_004246964.1	MULTISPECIES: 50S ribosomal protein L4 [Enterobacterales]	Enterobacterales	22 kDa	4	10.846	11.652			11.455	9.34	30.5467	30.6156	28.7743	28.8689	28.6529	28.936	1.56843e+09	1.64522e+09	4.59133e+08	4.90246e+08	4.22082e+08	5.13579e+08
WP_004244541.1	MULTISPECIES: GrxA family glutaredoxin [Enterobacterales]	Enterobacterales	10 kDa	2	10.846	11.652			8.5914	10.274	30.4988	30.5054	29.2491	29.74	27.9486	28.5217	1.51726e+09	1.52415e+09	6.38068e+08	8.96678e+08	2.59046e+08	3.85377e+08
WP_004245625.1	MULTISPECIES: dihydroxyacetone kinase subunit DhaK [Enterobacterales]	Enterobacterales	38 kDa	6	10.846	13.594			6.6822	8.406	27.7893	27.6465	21.3954	22.3669	25.7078	25.9915	2.31962e+08	2.10103e+08	2.75841e+06	5.4088e+06	5.48059e+07	6.67131e+07
WP_004246855.1	MULTISPECIES: FAD-binding oxidoreductase [Enterobacterales]	Enterobacterales	51 kDa	10	10.846	8.7391			9.546	9.34	29.3105	29.201	27.7978	27.9351	27.5338	27.5791	6.65809e+08	6.17141e+08	2.33335e+08	2.56627e+08	1.94309e+08	2.00507e+08
WP_004246937.1	MULTISPECIES: large-conductance mechanosensitive channel protein MscL [Enterobacterales]	Enterobacterales	15 kDa	2	10.846	9.7101			7.6368	10.274	30.246	30.2383	26.0707	24.6226	27.5165	28.0021	1.27338e+09	1.26659e+09	7.04797e+07	2.58305e+07	1.91997e+08	2.6883e+08
WP_012368501.1	MULTISPECIES: bifunctional phosphoribosylaminoimidazolecarboxamide formyltransferase/IMP cyclohydrolase [Enterobacterales]	Enterobacterales	58 kDa	10	9.8601	9.7101	1.0587	1.1196	7.6368	8.406	28.2646	28.0704	26.6355	26.432	26.7928	26.7472	3.22482e+08	2.81857e+08	1.04255e+08	9.05376e+07	1.16262e+08	1.12641e+08
WP_004245586.1	MULTISPECIES: RNA polymerase sigma factor RpoD [Enterobacterales]	Enterobacterales	71 kDa	7	9.8601	11.652			3.8184	10.274	29.3175	29.2264	30.7556	31.0138	27.3746	27.4624	6.69023e+08	6.2809e+08	1.81281e+09	2.16811e+09	1.74009e+08	1.84933e+08
WP_012368886.1	MULTISPECIES: H-NS histone family protein [Enterobacterales]	Enterobacterales	20 kDa	5	8.8741	8.7391			8.5914	9.34	28.7975	28.6895	25.3899	24.8933	26.7269	26.9445	4.6655e+08	4.32927e+08	4.39675e+07	3.11624e+07	1.11074e+08	1.29154e+08
WP_004244559.1	MULTISPECIES: ATP-dependent Clp protease ATP-binding subunit ClpA [Enterobacterales]	Enterobacterales	85 kDa	12	7.8881	8.7391			4.773	13.076	28.2502	28.3475	26.1943	26.3415	25.6527	26.4773	3.19275e+08	3.41536e+08	7.67816e+07	8.50307e+07	5.27498e+07	9.34221e+07
WP_004246792.1	MULTISPECIES: two-component system response regulator OmpR [Enterobacterales]	Enterobacterales	27 kDa	5	8.8741	8.7391			8.5914	8.406	29.2503	29.2059	20.0853	20.6247	26.9926	27.3273	6.38598e+08	6.1921e+08	1.11248e+06	1.61676e+06	1.3353e+08	1.68403e+08
WP_004244772.1	MULTISPECIES: 30S ribosomal protein S16 [Enterobacterales]	Enterobacterales	9 kDa	2	9.8601	9.7101			5.7276	7.472	30.7737	30.8013	26.3873	28.0707	28.1764	28.7359	1.83575e+09	1.87112e+09	8.7773e+07	2.81917e+08	3.03355e+08	4.47055e+08
WP_004246900.1	MULTISPECIES: transcription termination/antitermination protein NusG [Enterobacterales]	Enterobacterales	21 kDa	7	8.8741	9.7101	1.0587		4.773	7.472	30.0331	30.0524	28.4724	28.5167	27.9592	28.2173	1.09867e+09	1.11347e+09	3.72422e+08	3.84045e+08	2.60957e+08	3.12064e+08
WP_004249466.1	MULTISPECIES: bifunctional D-glycero-beta-D-manno-heptose-7-phosphate kinase/D-glycero-beta-D-manno-heptose 1-phosphate adenylyltransferase HldE [Enterobacterales]	Enterobacterales	51 kDa	10	8.8741	6.7971			6.6822	9.34	29.0969	29.0466	27.5382	27.2566	26.8042	27.0396	5.74181e+08	5.54484e+08	1.94912e+08	1.60346e+08	1.17185e+08	1.37949e+08
WP_004247637.1	MULTISPECIES: acid phosphatase AphA [Enterobacterales]	Enterobacterales	26 kDa	4	9.8601	8.7391			4.773	8.406	28.8945	28.9526	27.1775	27.4551	26.4952	27.0844	4.99025e+08	5.19519e+08	1.51789e+08	1.83994e+08	9.45928e+07	1.42308e+08
WP_004244587.1	MULTISPECIES: integration host factor subunit beta [Enterobacterales]	Enterobacterales	11 kDa	3	7.8881	8.7391	2.1174		5.7276	5.604	29.8845	29.8399	26.8034	26.6447	27.0872	27.7718	9.91116e+08	9.60954e+08	1.17117e+08	1.0492e+08	1.42585e+08	2.2917e+08
WP_004244550.1	MULTISPECIES: arginine ABC transporter substrate-binding protein [Enterobacterales]	Enterobacterales	27 kDa	6	4.93	8.7391			5.7276	10.274	28.6019	28.5293	27.8341	27.0654	27.346	27.8374	4.07421e+08	3.87403e+08	2.39275e+08	1.40443e+08	1.70597e+08	2.39824e+08
WP_004246947.1	MULTISPECIES: 50S ribosomal protein L18 [Enterobacterales]	Enterobacterales	13 kDa	4	10.846	6.7971			4.773	6.538	28.5385	28.1182	27.5064	27.0061	26.5547	26.4381	3.89902e+08	2.91361e+08	1.90659e+08	1.34786e+08	9.85749e+07	9.09228e+07
WP_004246236.1	MULTISPECIES: 30S ribosome-binding factor RbfA [Enterobacterales]	Enterobacterales	15 kDa	6	7.8881	8.7391			4.773	6.538	28.8919	28.8811	29.4554	29.5041	26.6951	26.9934	4.98102e+08	4.94412e+08	7.36118e+08	7.61434e+08	1.0865e+08	1.33602e+08
WP_004249446.1	MULTISPECIES: tellurium resistance membrane protein TerD [Enterobacterales]	Enterobacterales	21 kDa	8	7.8881	9.7101			3.8184	4.67	28.7005	28.6809	27.7287	27.6532	26.7527	26.8555	4.36219e+08	4.30331e+08	2.22419e+08	2.11074e+08	1.13077e+08	1.21428e+08
WP_012368679.1	MULTISPECIES: cell division protein ZapB [Enterobacterales]	Enterobacterales	9 kDa	3	7.8881	5.8261			4.773	7.472	29.3963	29.2842	21.6924	21.686	27.3138	27.367	7.0658e+08	6.53783e+08	3.38887e+06	3.37386e+06	1.66824e+08	1.73091e+08
WP_012368873.1	MULTISPECIES: type IV secretion system protein [Enterobacterales]	Enterobacterales	27 kDa	4	5.916	7.7681			4.773	6.538	27.5299	27.4672	27.7088	29.4421	25.0798	25.4754	1.93783e+08	1.85544e+08	2.19371e+08	7.29369e+08	3.54621e+07	4.66518e+07
WP_004250192.1	MULTISPECIES: dihydroxyacetone kinase subunit DhaM [Enterobacterales]	Enterobacterales	53 kDa	7	6.9021	9.7101			1.9092	5.604	27.4706	27.3176	25.6999	25.722	25.1658	25.4877	1.85988e+08	1.67272e+08	5.45057e+07	5.53459e+07	3.76419e+07	4.70508e+07
WP_004246832.1	MULTISPECIES: glycine--tRNA ligase subunit alpha [Enterobacterales]	Enterobacterales	35 kDa	3	5.916	5.8261			5.7276	5.604	27.4751	27.3605	22.2793	22.0031	24.1874	25.1111	1.86562e+08	1.72321e+08	5.09032e+06	4.20335e+06	1.91045e+07	3.62417e+07
WP_004247976.1	MULTISPECIES: hypothetical protein [Enterobacterales]	Enterobacterales	10 kDa	3	7.8881	6.7971			4.773	3.736	27.6764	27.6343	28.1638	27.8964	26.023	25.9896	2.14504e+08	2.08332e+08	3.00704e+08	2.49836e+08	6.81891e+07	6.66288e+07
WP_012368891.1	MULTISPECIES: colicin-like pore-forming protein [Enterobacterales]	Enterobacterales	55 kDa	4	8.8741	5.8261			3.8184	3.736	27.6342	27.4886	23.265	21.8248	25.358	25.5835	2.08314e+08	1.88313e+08	1.00804e+07	3.71461e+06	4.30042e+07	5.0279e+07
WP_004244837.1	MULTISPECIES: oxidative damage protection protein [Enterobacterales]	Enterobacterales	11 kDa	6	3.944	5.8261			5.7276	6.538	27.8365	27.7181	25.6036	24.8764	25.5985	25.9739	2.3968e+08	2.20796e+08	5.09846e+07	3.08e+07	5.08071e+07	6.59036e+07
WP_004246756.1	MULTISPECIES: Fe-S biogenesis protein NfuA [Enterobacterales]	Enterobacterales	21 kDa	8	5.916	4.855			4.773	6.538	29.0232	28.9115	26.2807	26.82	26.8901	27.2595	5.45572e+08	5.04928e+08	8.15209e+07	1.18471e+08	1.2437e+08	1.60669e+08
WP_004244594.1	MULTISPECIES: 3-deoxy-manno-octulosonate cytidylyltransferase [Enterobacterales]	Enterobacterales	28 kDa	5	5.916	5.8261			3.8184	5.604	27.4666	27.4561	25.6162	25.4805	25.0247	25.406	1.85462e+08	1.84119e+08	5.14328e+07	4.68158e+07	3.41328e+07	4.446e+07
WP_012368506.1	MULTISPECIES: thiazole synthase [Enterobacterales]	Enterobacterales	27 kDa	6	5.916	5.8261			1.9092	6.538	27.8943	27.8057	27.484	27.553	25.7306	26.5059	2.49463e+08	2.34611e+08	1.87725e+08	1.96909e+08	5.56769e+07	9.52933e+07
WP_004246943.1	MULTISPECIES: preprotein translocase subunit SecY [Enterobacterales]	Enterobacterales	48 kDa	3	4.93	4.855			4.773	4.67	27.3678	27.3919	20.3394	20.0864	24.8592	25.5826	1.73192e+08	1.76111e+08	1.32666e+06	1.11331e+06	3.04354e+07	5.02504e+07
WP_004246951.1	MULTISPECIES: 30S ribosomal protein S14 [Enterobacterales]	Enterobacterales	12 kDa	2	5.916	3.884	1.0587		3.8184	3.736	28.2406	27.9076	24.2359	24.5677	26.2395	26.214	3.17151e+08	2.51776e+08	1.9758e+07	2.48665e+07	7.92299e+07	7.78393e+07
WP_004245287.1	MULTISPECIES: DUF1043 family protein [Enterobacterales]	Enterobacterales	15 kDa	4	2.958	4.855			4.773	4.67	28.7614	28.6393	32.5035	32.4419	27.0591	26.7984	4.55036e+08	4.18102e+08	6.08857e+09	5.83445e+09	1.39833e+08	1.16713e+08
WP_004245038.1	MULTISPECIES: carbonate dehydratase [Enterobacterales]	Enterobacterales	25 kDa	2	3.944	3.884			4.773	4.67	28.0135	28.0876	21.4519	21.9273	25.7228	26.4452	2.70965e+08	2.85235e+08	2.86848e+06	3.98806e+06	5.53786e+07	9.13674e+07
WP_004249684.1	MULTISPECIES: shikimate dehydrogenase [Enterobacterales]	Enterobacterales	30 kDa	3	4.93	3.884			2.8638	4.67	25.5929	25.6661	21.2408	21.4559	23.1006	23.6148	5.06076e+07	5.3243e+07	2.47815e+06	2.8765e+06	8.99455e+06	1.28456e+07
WP_004245088.1	MULTISPECIES: ATP-dependent Clp endopeptidase proteolytic subunit ClpP [Enterobacterales]	Enterobacterales	23 kDa	4	4.93	2.913			3.8184	3.736	30.3101	30.145	25.2671	25.6937	27.902	28.0971	1.33119e+09	1.18727e+09	4.03802e+07	5.42705e+07	2.50807e+08	2.87131e+08
WP_004245584.1	MULTISPECIES: tRNA (adenosine(37)-N6)-threonylcarbamoyltransferase complex transferase subunit TsaD [Enterobacterales]	Enterobacterales	36 kDa	4	3.944	3.884		1.1196	3.8184	1.868	27.1367	26.9132	21.5777	21.3613	24.7459	25.3639	1.47558e+08	1.26382e+08	3.13004e+06	2.69395e+06	2.81366e+07	4.31805e+07
WP_004245039.1	MULTISPECIES: hypoxanthine phosphoribosyltransferase [Enterobacterales]	Enterobacterales	21 kDa	3	3.944	3.884			2.8638	3.736	24.0724	24.09	16.6727	4.50737	22.0497	22.0393	1.76411e+07	1.7857e+07	104470	22.7433	4.34126e+06	4.31022e+06
WP_004246976.1	MULTISPECIES: Hcp family type VI secretion system effector [Enterobacterales]	Enterobacterales	19 kDa	#N/A	2.958	5.8261			2.8638	2.802
WP_004244589.1	MULTISPECIES: lipid A ABC transporter ATP-binding protein/permease MsbA [Enterobacterales]	Enterobacterales	65 kDa	3	2.958	4.855			1.9092	3.736	25.3993	25.2825	21.4838	20.0282	23.0733	23.5609	4.42529e+07	4.08114e+07	2.93264e+06	1.06929e+06	8.82563e+06	1.23747e+07
WP_004243990.1	MULTISPECIES: serine protease inhibitor ecotin [Enterobacterales]	Enterobacterales	18 kDa	4	2.958	4.855			1.9092	3.736	28.0116	28.3999	24.167	23.314	24.9928	25.9988	2.70599e+08	3.54172e+08	1.88363e+07	1.04286e+07	3.33879e+07	6.70549e+07
WP_004245607.1	MULTISPECIES: tellurite resistance TerB family protein [Enterobacterales]	Enterobacterales	17 kDa	2	3.944	3.884			2.8638	2.802	27.6261	27.5379	26.2516	25.3092	25.5171	25.6524	2.07146e+08	1.94869e+08	7.98965e+07	4.15734e+07	4.80201e+07	5.27404e+07
WP_012368874.1	MULTISPECIES: TrbG/VirB9 family P-type conjugative transfer protein [Enterobacterales]	Enterobacterales	35 kDa	4	2.958	4.855			1.9092	2.802	27.8114	27.6519	25.4644	26.4282	25.6461	25.8516	2.35544e+08	2.10885e+08	4.62971e+07	9.03011e+07	5.25117e+07	6.05484e+07
WP_004245257.1	MULTISPECIES: DnaA initiator-associating protein DiaA [Enterobacterales]	Enterobacterales	21 kDa	2	2.958	2.913			2.8638	2.802	29.6836	29.8949	30.3189	30.6175	27.0001	28.2999	8.62272e+08	9.98278e+08	1.33933e+09	1.64738e+09	1.34231e+08	3.30457e+08
WP_012368878.1	MULTISPECIES: cag pathogenicity island Cag12 family protein [Enterobacterales]	Enterobacterales	15 kDa	2	2.958	2.913			1.9092	2.802	26.0651	25.779	19.4228	17.974	23.705	24.103	7.02085e+07	5.75762e+07	702833	257455	1.36747e+07	1.80189e+07
WP_004247653.1	MULTISPECIES: type VI secretion system contractile sheath small subunit [Enterobacterales]	Enterobacterales	18 kDa	3	2.958	1.942			2.8638	2.802	27.4361	27.7534	28.442	28.4807	26.055	26.1394	1.81586e+08	2.26264e+08	3.64678e+08	3.74577e+08	6.97147e+07	7.39163e+07
WP_004245603.1	MULTISPECIES: TerD family protein [Enterobacterales]	Enterobacterales	21 kDa	3	2.958	3.884			1.9092	1.868	24.9549	25.0335	4.3264	18.3075	21.4389	22.2544	3.2521e+07	3.43426e+07	20.0621	324417	2.84277e+06	5.00303e+06
WP_004246409.1	MULTISPECIES: met regulon transcriptional regulator MetJ [Enterobacterales]	Enterobacterales	12 kDa	2	2.958	2.913			1.9092	2.802	26.058	26.1755	22.0024	23.0746	23.37	23.8154	6.98635e+07	7.57902e+07	4.20121e+06	8.83372e+06	1.08409e+07	1.47617e+07
WP_004243697.1	MULTISPECIES: NADH-quinone oxidoreductase subunit B [Enterobacterales]	Enterobacterales	25 kDa	2	2.958	1.942			2.8638	1.868	27.7436	27.6292	26.9094	26.9455	25.9975	25.8255	2.24729e+08	2.07592e+08	1.26045e+08	1.29243e+08	6.69936e+07	5.94651e+07
WP_000801189.1	MULTISPECIES: Gfo/Idh/MocA family oxidoreductase [Enterobacterales]	Enterobacterales	41 kDa	3	3.944	1.942			1.9092	1.868	25.3939	24.9324	24.9269	25.3613	23.3301	23.0749	4.409e+07	3.20189e+07	3.18972e+07	4.31036e+07	1.05453e+07	8.83566e+06
WP_004244554.1	MULTISPECIES: ATP-dependent endonuclease [Enterobacterales]	Enterobacterales	64 kDa	2	1.972	2.913			1.9092	2.802	24.769	24.8525	23.1539	3.92241	22.0805	22.9458	2.85895e+07	3.02931e+07	9.3329e+06	15.1622	4.43511e+06	8.07953e+06
WP_000202155.1	MULTISPECIES: STY4534 family ICE replication protein [Enterobacterales]	Enterobacterales	17 kDa	2	2.958	2.913			1.9092	1.868	24.3966	24.2384	20.4806	20.0543	21.7651	22.1721	2.2086e+07	1.97924e+07	1.46313e+06	1.08882e+06	3.5642e+06	4.72557e+06
WP_004246934.1	MULTISPECIES: methionyl-tRNA formyltransferase [Enterobacterales]	Enterobacterales	35 kDa	2	1.972	2.913			1.9092	2.802	26.2257	26.2203	23.35	22.494	24.1072	24.4033	7.84754e+07	7.81791e+07	1.06919e+07	5.90695e+06	1.80717e+07	2.2188e+07
WP_004245571.1	MULTISPECIES: CYTH domain-containing protein [Enterobacterales]	Enterobacterales	35 kDa	2	3.944	2.913				2.802	23.5914	23.3904	19.4766	18.4863	20.8183	21.611	1.26389e+07	1.09958e+07	729529	367216	1.84901e+06	3.20303e+06
WP_004244575.1	MULTISPECIES: pyruvate formate lyase 1-activating protein [Enterobacterales]	Enterobacterales	28 kDa	3	1.972	1.942		1.1196	0.9546	2.802	25.1313	25.2492	19.8721	21.0868	22.0647	23.1055	3.67511e+07	3.98812e+07	959612	2.22725e+06	4.38684e+06	9.02487e+06
WP_004244574.1	MULTISPECIES: hypothetical protein [Enterobacterales]	Enterobacterales	33 kDa	2	2.958	2.913			0.9546	1.868	24.9473	24.5558	3.74144	14.0289	23.3201	23.5586	3.23519e+07	2.46621e+07	13.3748	16715.4	1.04722e+07	1.2355e+07
WP_004245032.1	MULTISPECIES: LemA family protein [Enterobacterales]	Enterobacterales	21 kDa	2	2.958	1.942			1.9092	1.868	25.2178	25.3505	23.0445	22.6906	23.0774	23.5007	3.90235e+07	4.27816e+07	8.65162e+06	6.76955e+06	8.85096e+06	1.18689e+07
WP_004244585.1	MULTISPECIES: (d)CMP kinase [Enterobacterales]	Enterobacterales	25 kDa	2	1.972	2.913			1.9092	1.868	25.2563	25.0672	25.5123	24.9461	23.2897	23.3332	4.00785e+07	3.51544e+07	4.78597e+07	3.23241e+07	1.02541e+07	1.05679e+07
WP_020803325.1	MULTISPECIES: replication initiation protein [Enterobacterales]	Enterobacterales	33 kDa	2	2.958	2.913			0.9546	1.868	24.822	24.776	3.74144	3.92241	21.6312	22.7758	2.966e+07	2.87285e+07	13.3748	15.1622	3.24819e+06	7.1814e+06
WP_004250187.1	MULTISPECIES: NupC/NupG family nucleoside CNT transporter [Enterobacterales]	Enterobacterales	45 kDa	2	2.958	2.913			0.9546	1.868	26.3638	26.4351	19.854	18.7972	24.2776	24.3713	8.63565e+07	9.07322e+07	947639	455542	2.03375e+07	2.17011e+07
WP_012368894.1	MULTISPECIES: type II toxin-antitoxin system Phd/YefM family antitoxin [Enterobacterales]	Enterobacterales	10 kDa	3	2.958	1.942		1.1196	0.9546	0.934	24.8198	24.786	26.9533	27.5766	22.014	22.5529	2.9615e+07	2.89283e+07	1.2994e+08	2.00165e+08	4.23528e+06	6.15318e+06
WP_004247912.1	MULTISPECIES: ParB/RepB/Spo0J family partition protein [Enterobacterales]	Enterobacterales	24 kDa	2	1.972	1.942			1.9092	1.868	24.4954	24.8221	3.74144	3.92241	22.4321	22.9295	2.36508e+07	2.96624e+07	13.3748	15.1622	5.65879e+06	7.98863e+06
WP_004247076.1	MULTISPECIES: 23S rRNA pseudouridine(955/2504/2580) synthase RluC [Enterobacterales]	Enterobacterales	36 kDa	2	3.944	1.942			0.9546	0.934	26.176	26.3573	25.7207	24.3257	23.685	24.3086	7.58165e+07	8.59699e+07	5.52962e+07	2.10262e+07	1.3486e+07	2.07791e+07
WP_004246921.1	MULTISPECIES: YjaG family protein [Enterobacterales]	Enterobacterales	23 kDa	2	2.958	2.913			0.9546	0.934	24.4356	24.403	22.3687	21.2863	22.781	22.69	2.26912e+07	2.21838e+07	5.41569e+06	2.55753e+06	7.20728e+06	6.76637e+06
WP_004243132.1	MULTISPECIES: ribonuclease T [Enterobacterales]	Enterobacterales	23 kDa	3	1.972	1.942	1.0587			2.802	24.8917	24.743	23.4263	23.2759	24.0977	23.8629	3.1128e+07	2.80789e+07	1.12726e+07	1.01566e+07	1.79528e+07	1.52561e+07
WP_004247634.1	MULTISPECIES: chromosome partition protein MukE [Enterobacterales]	Enterobacterales	28 kDa	3	2.958	2.913			0.9546	0.934	25.1254	25.3707	21.4259	19.8254	22.1802	23.2344	3.66015e+07	4.3384e+07	2.81735e+06	929058	4.75227e+06	9.86874e+06
WP_004246857.1	MULTISPECIES: molybdopterin-guanine dinucleotide biosynthesis protein MobB [Enterobacterales]	Enterobacterales	19 kDa	2	1.972	1.942			1.9092	0.934	23.5717	23.6757	16.037	15.9748	21.1327	21.5599	1.24681e+07	1.33997e+07	67236.3	64399.2	2.29918e+06	3.09164e+06
WP_004246852.1	MULTISPECIES: 23S rRNA (adenine(2030)-N(6))-methyltransferase RlmJ [Enterobacterales]	Enterobacterales	32 kDa	3	0.98601	2.913			1.9092	0.934	24.3651	24.5367	23.8291	24.4443	21.8963	22.7245	2.16079e+07	2.43381e+07	1.4903e+07	2.28286e+07	3.90339e+06	6.93035e+06
WP_004244597.1	MULTISPECIES: chromosome partition protein MukF [Enterobacterales]	Enterobacterales	50 kDa	3	1.972	3.884				0.934	25.2757	25.2317	22.265	21.9109	22.8394	23.205	4.062e+07	3.9399e+07	5.03996e+06	3.94312e+06	7.50488e+06	9.66934e+06
WP_012368329.1	MULTISPECIES: SH3 domain-containing protein [Enterobacterales]	Enterobacterales	23 kDa	3	0.98601	0.97101	1.0587		1.9092	0.934	24.9013	24.0953	24.5872	4.50737	23.0537	22.247	3.13347e+07	1.79224e+07	2.52049e+07	22.7433	8.70647e+06	4.97744e+06
WP_004245173.1	MULTISPECIES: sulfurtransferase-like selenium metabolism protein YedF [Enterobacterales]	Enterobacterales	9 kDa	2	1.972	1.942			0.9546	0.934	23.6926	23.6463	16.8689	18.2097	21.5989	21.8277	1.35576e+07	1.31292e+07	119684	303158	3.17627e+06	3.72203e+06
WP_004244557.1	MULTISPECIES: cold shock domain-containing protein CspD [Enterobacterales]	Enterobacterales	8 kDa	2	0.98601	1.942			0.9546	1.868	27.2788	26.9362	23.5007	23.1958	24.0332	24.9684	1.62833e+08	1.28415e+08	1.1869e+07	9.60769e+06	1.71684e+07	3.2828e+07
WP_004246962.1	MULTISPECIES: 50S ribosomal protein L23 [Enterobacterales]	Enterobacterales	11 kDa	2	0.98601	1.942			1.9092	0.934	28.7587	28.7207	24.0126	24.5027	26.8554	26.9382	4.54171e+08	4.42365e+08	1.69246e+07	2.37703e+07	1.21415e+08	1.28592e+08
WP_004246971.1	MULTISPECIES: type I pantothenate kinase [Enterobacterales]	Enterobacterales	36 kDa	2	1.972	1.942				1.868	25.1674	24.9906	17.5364	17.6124	22.8308	22.9134	3.76815e+07	3.33371e+07	190095	200381	7.46023e+06	7.90004e+06
WP_004246763.1	MULTISPECIES: ferrous iron transporter A [Enterobacterales]	Enterobacterales	9 kDa	2	0.98601	2.913				1.868	26.7993	26.4277	23.4593	20.9969	25.3875	24.1581	1.16786e+08	9.0267e+07	1.15337e+07	2.09265e+06	4.38943e+07	1.87209e+07
WP_004249887.1	MULTISPECIES: 16S rRNA (cytosine(967)-C(5))-methyltransferase RsmB [Enterobacterales]	Enterobacterales	48 kDa	2	1.972	1.942				1.868	24.5533	24.5155	3.74144	18.1737	22.1524	22.6722	2.46188e+07	2.39825e+07	13.3748	295680	4.66176e+06	6.68378e+06
WP_004245695.1	MULTISPECIES: 4Fe-4S dicluster domain-containing protein [Enterobacterales]	Enterobacterales	22 kDa	3	3.944	0.97101				0.934	25.8505	25.8131	23.7643	23.4537	23.571	23.8454	6.05034e+07	5.89557e+07	1.42489e+07	1.14883e+07	1.2462e+07	1.50719e+07
WP_004246847.1	MULTISPECIES: HAMP domain-containing protein [Enterobacterales]	Enterobacterales	26 kDa	1	1.972	0.97101			0.9546	0.934	22.6038	22.6068	20.5747	19.3834	19.8033	20.1885	6.37411e+06	6.38725e+06	1.56168e+06	683887	914914	1.19496e+06
WP_004244596.1	MULTISPECIES: tRNA uridine 5-oxyacetic acid(34) methyltransferase CmoM [Enterobacterales]	Enterobacterales	29 kDa	2	0.98601	0.97101			0.9546	1.868	23.0672	23.0798	20.8014	20.9466	21.1637	21.2841	8.78845e+06	8.86557e+06	1.82739e+06	2.021e+06	2.34915e+06	2.55361e+06
WP_012368505.1	MULTISPECIES: HesA/MoeB/ThiF family protein [Enterobacterales]	Enterobacterales	27 kDa	1	0.98601	0.97101			0.9546	1.868	24.1929	24.2558	18.3853	18.4327	22.3297	23.2683	1.91774e+07	2.00315e+07	342391	353821	5.27116e+06	1.01031e+07
WP_004248583.1	MULTISPECIES: metalloregulator ArsR/SmtB family transcription factor [Enterobacterales]	Enterobacterales	12 kDa	2	0.98601	1.942			0.9546	0.934	26.4998	26.4584	23.114	21.5755	24.7671	24.9405	9.48918e+07	9.22072e+07	9.07863e+06	3.12514e+06	2.85521e+07	3.21983e+07
WP_004253041.1	MULTISPECIES: oligoribonuclease [Enterobacterales]	Enterobacterales	21 kDa	2	2.958	1.942					24.7874	24.9215	23.1927	22.5179	21.3492	22.6823	2.89561e+07	3.17768e+07	9.58762e+06	6.00555e+06	2.67151e+06	6.7305e+06
WP_004246918.1	MULTISPECIES: NAD(+) diphosphatase [Enterobacterales]	Enterobacterales	30 kDa	2	2.958	1.942					24.2049	24.2365	20.9015	21.6752	21.9908	22.3127	1.9338e+07	1.9766e+07	1.95869e+06	3.34882e+06	4.16774e+06	5.2096e+06
WP_000428182.1	MULTISPECIES: TonB-dependent receptor [Enterobacterales]	Enterobacterales	74 kDa	2	2.958			1.1196	0.9546		22.3717	19.7382	3.74144	3.92241	18.7739	17.7768	5.42688e+06	874590	13.3748	15.1622	448247	224561
WP_012367713.1	MULTISPECIES: tetraacyldisaccharide 4'-kinase [Enterobacterales]	Enterobacterales	37 kDa	2	0.98601	1.942					20.945	21.1055	20.8249	18.2218	16.7027	17.6294	2.01871e+06	2.25627e+06	1.85749e+06	305719	106664	202759
WP_004249083.1	MULTISPECIES: nitrogen regulation protein NR(II) [Enterobacterales]	Enterobacterales	39 kDa	2					1.9092		21.0572	20.265	3.74144	3.92241	21.9886	20.8122	2.18199e+06	1.26e+06	13.3748	15.1622	4.16135e+06	1.84115e+06
AEA92834.1	elongation factor EF1A [Enterococcus faecalis OG1RF]	Enterococcus faecalis OG1RF	43 kDa	14	2.958	7.7681	212.8	216.08	92.596	58.842	29.7186	29.8683	39.5651	39.5167	33.2866	31.9658	8.83438e+08	9.8004e+08	8.13361e+11	7.86505e+11	1.04778e+10	4.19442e+09
AEA94016.1	formate acetyltransferase [Enterococcus faecalis OG1RF]	Enterococcus faecalis OG1RF	85 kDa	26	8.8741		173.63	184.73	54.412	45.766	29.0857	29.0361	38.1455	37.9768	31.2784	30.1577	5.69747e+08	5.50493e+08	3.04048e+11	2.70502e+11	2.6045e+09	1.1978e+09
AEA94310.1	enolase [Enterococcus faecalis OG1RF]	Enterococcus faecalis OG1RF	47 kDa	17	12.818	18.449	132.34	133.23	67.777	56.04	30.364	30.2994	37.7749	37.5642	31.4446	30.3831	1.38187e+09	1.32142e+09	2.35164e+11	2.03208e+11	2.92266e+09	1.40034e+09
AEA93765.1	chaperone DnaK [Enterococcus faecalis OG1RF]	Enterococcus faecalis OG1RF	66 kDa	27		2.913	147.16	143.31	36.275	20.548	29.111	28.9718	37.5444	37.3198	31.0135	29.6449	5.79798e+08	5.26461e+08	2.00443e+11	1.71549e+11	2.16765e+09	8.39478e+08
AEA92786.1	arginine deiminase [Enterococcus faecalis OG1RF]	Enterococcus faecalis OG1RF	47 kDa	17	0.98601	0.97101	110.1	129.87	46.775	33.624	30.3874	30.2479	37.7312	37.8485	31.6206	30.6945	1.4045e+09	1.27508e+09	2.28154e+11	2.47469e+11	3.30188e+09	1.73767e+09
AEA94519.1	elongation factor EF1B [Enterococcus faecalis OG1RF]	Enterococcus faecalis OG1RF	32 kDa	11	4.93	4.855	121.75	117.56	39.139	18.68	29.0768	28.9592	36.8848	36.7003	30.4287	29.3541	5.66217e+08	5.21889e+08	1.26894e+11	1.11659e+11	1.44529e+09	6.86217e+08
AEA92833.1	elongation factor G [Enterococcus faecalis OG1RF]	Enterococcus faecalis OG1RF	77 kDa	25		0.97101	125.99	124.28	33.411	22.416	29.8387	28.7048	36.4138	36.2637	30.1993	29.035	9.60138e+08	4.37532e+08	9.15449e+10	8.25e+10	1.2328e+09	5.50047e+08
AEA94312.1	phosphoglycerate kinase [Enterococcus faecalis OG1RF]	Enterococcus faecalis OG1RF	42 kDa	20	0.98601	0.97101	118.57	115.32	39.139	20.548	28.9566	28.8171	37.9682	37.8569	31.4971	30.3154	5.20961e+08	4.72947e+08	2.68883e+11	2.48925e+11	3.03092e+09	1.33616e+09
AEA94313.1	glyceraldehyde-3-phosphate dehydrogenase (phosphorylating) [Enterococcus faecalis OG1RF]	Enterococcus faecalis OG1RF	36 kDa	13		4.855	113.28	110.84	27.683	18.68	29.2952	29.2236	37.2638	37.0348	30.6156	29.3462	6.58778e+08	6.26857e+08	1.65018e+11	1.40791e+11	1.64519e+09	6.82497e+08
AEA93139.1	trigger factor [Enterococcus faecalis OG1RF]	Enterococcus faecalis OG1RF	49 kDa	17	0.98601	0.97101	111.16	115.32	33.411	19.614	28.2772	28.3194	36.4319	36.4395	30.2306	29.2186	3.25304e+08	3.34961e+08	9.27045e+10	9.31949e+10	1.25985e+09	6.24698e+08
AEA92706.1	PTS family mannose porter, IIAB component [Enterococcus faecalis OG1RF]	Enterococcus faecalis OG1RF	42 kDa	13		2.913	110.1	107.48	38.184	19.614	27.282	27.2206	38.3402	38.1581	31.8117	30.3775	1.63191e+08	1.56393e+08	3.4797e+11	3.06706e+11	3.76932e+09	1.39492e+09
AEA93314.1	aldehyde-alcohol dehydrogenase [Enterococcus faecalis OG1RF]	Enterococcus faecalis OG1RF	95 kDa	21			117.52	101.88	33.411	23.35	28.323	28.1422	36.0738	35.8559	29.9149	28.9225	3.35788e+08	2.9624e+08	7.2324e+10	6.21869e+10	1.01226e+09	5.08798e+08
AEA92852.1	30S ribosomal protein S8 [Enterococcus faecalis OG1RF]	Enterococcus faecalis OG1RF	15 kDa	5			123.87	138.83	8.5914	4.67	28.7588	28.5953	35.5563	35.4603	28.1065	27.3306	4.5423e+08	4.05561e+08	5.05256e+10	4.72724e+10	2.88995e+08	1.68781e+08
AEA93466.1	pyruvate kinase [Enterococcus faecalis OG1RF]	Enterococcus faecalis OG1RF	63 kDa	18			106.93	103	36.275	19.614	29.2931	29.3507	36.3845	36.1356	30.5207	29.5056	6.57801e+08	6.84602e+08	8.97069e+10	7.5493e+10	1.54048e+09	7.62203e+08
AEA94693.1	chaperonin GroEL [Enterococcus faecalis OG1RF]	Enterococcus faecalis OG1RF	57 kDa	20			104.81	105.24	33.411	20.548	29.3613	29.3068	36.8113	36.5403	30.4574	29.3377	6.89649e+08	6.64111e+08	1.20592e+11	9.99367e+10	1.47434e+09	6.78483e+08
AEA93053.1	tyrosine--tRNA ligase [Enterococcus faecalis OG1RF]	Enterococcus faecalis OG1RF	48 kDa	10		0.97101	95.283	100.76	34.366	23.35	27.4289	27.3576	37.3208	37.1545	30.9949	29.8774	1.80688e+08	1.71978e+08	1.71667e+11	1.52975e+11	2.13993e+09	9.8624e+08
AEA92787.1	ornithine carbamoyltransferase [Enterococcus faecalis OG1RF]	Enterococcus faecalis OG1RF	40 kDa	14		1.942	91.048	95.166	31.502	27.086	28.6332	28.712	38.0964	38.0931	31.5861	30.7512	4.16355e+08	4.39705e+08	2.93869e+11	2.93205e+11	3.22366e+09	1.80727e+09
AEA93830.1	pyruvate dehydrogenase complex E2, dihydrolipoamide acetyltransferase [Enterococcus faecalis OG1RF]	Enterococcus faecalis OG1RF	57 kDa	19			85.755	85.09	40.093	24.284	27.6677	27.7826	37.351	37.2921	31.2944	30.069	2.13211e+08	2.3089e+08	1.75299e+11	1.68285e+11	2.63362e+09	1.12631e+09
AEA95179.1	DNA-directed RNA polymerase subunit beta prime [Enterococcus faecalis OG1RF]	Enterococcus faecalis OG1RF	137 kDa	34	8.8741	6.7971	79.402	75.013	30.547	26.152	28.9332	28.7814	35.2583	34.9547	29.1494	28.2241	5.12569e+08	4.61392e+08	4.1097e+10	3.32975e+10	5.95456e+08	3.13551e+08
AEA93602.1	2,5-diketo-D-gluconate reductase [Enterococcus faecalis OG1RF]	Enterococcus faecalis OG1RF	33 kDa	11			63.522	52.621	55.367	41.096	25.3573	25.0696	33.8664	33.9598	27.5809	26.3977	4.29827e+07	3.5214e+07	1.56599e+10	1.67072e+10	2.00767e+08	8.84119e+07
AEA92841.1	50S ribosomal protein L2 [Enterococcus faecalis OG1RF]	Enterococcus faecalis OG1RF	30 kDa	12	0.98601	1.942	88.931	88.449	23.865	14.944	30.2855	30.013	35.7714	35.7408	29.6982	29.1263	1.3087e+09	1.08349e+09	5.86494e+10	5.74181e+10	8.71085e+08	5.85972e+08
AEA92759.1	stress response regulator Gls24 [Enterococcus faecalis OG1RF]	Enterococcus faecalis OG1RF	21 kDa	8		0.97101	79.402	87.329	28.638	19.614	28.7759	28.3475	36.5096	36.5116	29.8935	29.0196	4.59634e+08	3.41542e+08	9.78329e+10	9.79683e+10	9.97361e+08	5.4421e+08
AEA93135.1	PTS family porter, enzyme I [Enterococcus faecalis OG1RF]	Enterococcus faecalis OG1RF	63 kDa	22	0.98601		83.637	85.09	21.956	14.01	29.4805	29.3699	35.6033	35.3615	29.6428	28.7563	7.49051e+08	6.93761e+08	5.21992e+10	4.41441e+10	8.38231e+08	4.5343e+08
AEA93954.1	30S ribosomal protein S1 [Enterococcus faecalis OG1RF]	Enterococcus faecalis OG1RF	44 kDa	15			79.402	82.851	20.047	14.01	29.4613	29.4932	36.3218	36.138	30.1442	29.2944	7.39139e+08	7.55679e+08	8.58926e+10	7.56172e+10	1.18664e+09	6.58405e+08
AEA93417.1	cell division protein FtsZ [Enterococcus faecalis OG1RF]	Enterococcus faecalis OG1RF	44 kDa	16			66.698	73.894	33.411	17.746	29.9083	29.9695	35.7657	35.5933	29.718	28.984	1.00759e+09	1.05128e+09	5.84185e+10	5.18377e+10	8.83086e+08	5.30941e+08
AEA92788.1	carbamate kinase [Enterococcus faecalis OG1RF]	Enterococcus faecalis OG1RF	33 kDa	9			73.05	71.655	23.865	21.482	27.409	27.2304	36.1099	36.0862	29.717	28.8663	1.7821e+08	1.57462e+08	7.41568e+10	7.29492e+10	8.82514e+08	4.89347e+08
AEA93987.1	transketolase [Enterococcus faecalis OG1RF]	Enterococcus faecalis OG1RF	72 kDa	18			77.285	80.611	19.092	13.076	28.474	28.3542	35.5067	35.3115	29.3333	28.3726	3.72842e+08	3.43144e+08	4.8818e+10	4.26391e+10	6.7638e+08	3.47536e+08
AEA93833.1	glycerol dehydrogenase [Enterococcus faecalis OG1RF]	Enterococcus faecalis OG1RF	41 kDa	12			74.109	80.611	18.137	16.812	29.1819	29.0929	37.0678	37.2159	30.7753	29.6522	6.08993e+08	5.72561e+08	1.44056e+11	1.59621e+11	1.83779e+09	8.43702e+08
AEA93829.1	pyruvate dehydrogenase complex E1 component beta subunit [Enterococcus faecalis OG1RF]	Enterococcus faecalis OG1RF	35 kDa	11			67.757	70.535	30.547	14.944	27.4178	27.4138	36.6857	36.5356	30.2311	29.0765	1.79303e+08	1.78809e+08	1.10535e+11	9.96104e+10	1.26031e+09	5.66089e+08
AEA93828.1	pyruvate dehydrogenase complex E1 component alpha subunit [Enterococcus faecalis OG1RF]	Enterococcus faecalis OG1RF	41 kDa	10			65.639	62.698	32.456	17.746	27.1986	27.3232	35.9249	35.7079	29.5334	28.3392	1.54027e+08	1.6792e+08	6.52344e+10	5.61256e+10	7.77007e+08	3.39579e+08
AEA93836.1	dihydroxyacetone kinase [Enterococcus faecalis OG1RF]	Enterococcus faecalis OG1RF	22 kDa	9		0.97101	73.05	75.013	19.092	11.208	27.1589	27.4178	35.3076	35.2205	28.4929	27.4948	1.4985e+08	1.79306e+08	4.25257e+10	4.00331e+10	3.77762e+08	1.89128e+08
AEA92751.1	glycoside hydrolase family protein [Enterococcus faecalis OG1RF]	Enterococcus faecalis OG1RF	89 kDa	20			71.991	75.013	16.228	10.274	27.5394	27.5092	35.6679	35.4228	29.1146	28.0652	1.95068e+08	1.91021e+08	5.45888e+10	4.60598e+10	5.81241e+08	2.80848e+08
AEA92850.1	50S ribosomal protein L5 [Enterococcus faecalis OG1RF]	Enterococcus faecalis OG1RF	20 kDa	9	0.98601		61.404	64.937	26.729	14.01	27.0528	27.2246	36.5607	36.4742	30.2177	29.036	1.3922e+08	1.56827e+08	1.0136e+11	9.54605e+10	1.24859e+09	5.50453e+08
AEA93956.1	DNA-binding protein HU [Enterococcus faecalis OG1RF]	Enterococcus faecalis OG1RF	10 kDa	5			64.581	60.459	27.683	12.142	29.5913	29.6467	37.5626	37.3524	31.1755	30.1158	8.08869e+08	8.40501e+08	2.02984e+11	1.75471e+11	2.42529e+09	1.1635e+09
AEA95180.1	DNA-directed RNA polymerase subunit beta [Enterococcus faecalis OG1RF]	Enterococcus faecalis OG1RF	135 kDa	24	1.972	0.97101	69.874	66.057	15.274	10.274	27.8438	27.8377	34.7256	34.5843	28.5744	27.5852	2.40893e+08	2.39879e+08	2.84093e+10	2.57581e+10	3.9973e+08	2.01355e+08
AEA94520.1	30S ribosomal protein S2 [Enterococcus faecalis OG1RF]	Enterococcus faecalis OG1RF	29 kDa	11			65.639	61.578	20.047	9.34	28.2453	28.4001	35.8399	35.6905	29.8391	28.8049	3.18184e+08	3.54232e+08	6.14998e+10	5.54503e+10	9.60403e+08	4.68954e+08
AEA92855.1	30S ribosomal protein S5 [Enterococcus faecalis OG1RF]	Enterococcus faecalis OG1RF	17 kDa	7	0.98601	0.97101	61.404	54.861	21.001	11.208	27.7766	27.7249	33.9011	33.6539	27.4598	26.7171	2.2992e+08	2.21836e+08	1.60411e+10	1.35158e+10	1.84594e+08	1.1032e+08
AEA92844.1	30S ribosomal protein S3 [Enterococcus faecalis OG1RF]	Enterococcus faecalis OG1RF	24 kDa	10		1.942	57.17	62.698	19.092	9.34	29.1809	28.944	35.3156	35.1341	29.0818	28.3522	6.08572e+08	5.16425e+08	4.27619e+10	3.77066e+10	5.68202e+08	3.42651e+08
AEA92853.1	50S ribosomal protein L6 [Enterococcus faecalis OG1RF]	Enterococcus faecalis OG1RF	19 kDa	9			59.287	58.219	19.092	10.274	27.5277	27.5626	36.4119	36.2155	30.1241	28.9396	1.93495e+08	1.98229e+08	9.14283e+10	7.97898e+10	1.1702e+09	5.14868e+08
AEA93992.1	NADH dehydrogenase [Enterococcus faecalis OG1RF]	Enterococcus faecalis OG1RF	50 kDa	13			62.463	72.774	8.5914	3.736	29.0166	29.0151	35.6836	35.9336	28.6217	27.9908	5.43074e+08	5.42505e+08	5.51878e+10	6.5629e+10	4.1304e+08	2.66729e+08
AEA95027.1	30S ribosomal protein S4 [Enterococcus faecalis OG1RF]	Enterococcus faecalis OG1RF	23 kDa	6	8.8741	8.7391	48.7	58.219	10.501	8.406	25.2436	25.0255	35.1356	34.9612	28.2303	26.9568	3.97252e+07	3.41527e+07	3.77456e+10	3.3448e+10	3.14887e+08	1.30259e+08
AEA93933.1	glyceraldehyde-3-phosphate dehydrogenase [Enterococcus faecalis OG1RF]	Enterococcus faecalis OG1RF	36 kDa	7			48.7	48.143	20.047	13.076	25.8566	25.9058	33.8897	33.8866	28.1405	27.1195	6.07606e+07	6.28677e+07	1.59154e+10	1.58816e+10	2.95883e+08	1.4581e+08
AEA92832.1	30S ribosomal protein S7 [Enterococcus faecalis OG1RF]	Enterococcus faecalis OG1RF	18 kDa	5			63.522	61.578	10.501	7.472	27.5095	27.1546	35.1344	34.9496	28.7608	27.5824	1.91066e+08	1.49397e+08	3.77156e+10	3.3179e+10	4.54837e+08	2.00973e+08
AEA94769.1	50S ribosomal protein L1 [Enterococcus faecalis OG1RF]	Enterococcus faecalis OG1RF	24 kDa	9			56.111	58.219	17.183	6.538	28.4687	28.458	35.6395	35.4985	29.1192	28.147	3.71481e+08	3.68741e+08	5.35241e+10	4.8542e+10	5.83103e+08	2.97238e+08
AEA94480.1	chaperone protein ClpB [Enterococcus faecalis OG1RF]	Enterococcus faecalis OG1RF	98 kDa	18	5.916	6.7971	45.524	42.545	21.001	11.208	25.6144	25.7259	33.2393	33.2008	27.4337	26.2549	5.13675e+07	5.54971e+07	1.014e+10	9.87281e+09	1.81283e+08	8.00766e+07
AEA92840.1	50S ribosomal protein L23 [Enterococcus faecalis OG1RF]	Enterococcus faecalis OG1RF	11 kDa	7			58.228	61.578	8.5914	6.538	27.541	27.6255	35.862	35.7007	29.0906	28.0714	1.95285e+08	2.07057e+08	6.24487e+10	5.58436e+10	5.71674e+08	2.82047e+08
AEA94448.1	ABC superfamily ATP binding cassette transporter, binding protein [Enterococcus faecalis OG1RF]	Enterococcus faecalis OG1RF	54 kDa	13			47.641	39.186	26.729	15.878	26.5704	26.6868	34.6992	34.2969	29.384	28.1269	9.96501e+07	1.08023e+08	2.78934e+10	2.11048e+10	7.00593e+08	2.93115e+08
AEA93469.1	phosphogluconate dehydrogenase (decarboxylating) [Enterococcus faecalis OG1RF]	Enterococcus faecalis OG1RF	53 kDa	6	6.9021		42.348	48.143	13.364	12.142	20.591	21.054	31.8315	32.191	26.269	24.8084	1.57941e+06	2.17714e+06	3.82143e+09	4.90305e+09	8.08635e+07	2.93816e+07
AEA94673.1	ATP synthase F1 sector beta subunit [Enterococcus faecalis OG1RF]	Enterococcus faecalis OG1RF	51 kDa	9	10.846	8.7391	33.878	32.468	20.047	16.812	27.8385	27.7144	33.839	33.4992	27.4946	26.8184	2.4e+08	2.20223e+08	1.53654e+10	1.21416e+10	1.89104e+08	1.1834e+08
AEA94142.1	general stress protein [Enterococcus faecalis OG1RF]	Enterococcus faecalis OG1RF	21 kDa	9			48.7	54.861	15.274	8.406	27.2509	26.7562	36.314	36.3758	29.532	28.1065	1.59716e+08	1.1335e+08	8.54286e+10	8.91669e+10	7.76302e+08	2.88998e+08
AEA92758.1	stress response regulator Gls24 [Enterococcus faecalis OG1RF]	Enterococcus faecalis OG1RF	19 kDa	5			50.817	55.98	13.364	6.538	26.4079	26.5231	34.8144	34.6777	28.4172	27.3908	8.90368e+07	9.64412e+07	3.02127e+10	2.74809e+10	3.58447e+08	1.75976e+08
AEA93639.1	hypothetical protein OG1RF_10952 [Enterococcus faecalis OG1RF]	Enterococcus faecalis OG1RF	9 kDa	3			53.994	66.057	3.8184	2.802	27.2125	27.1572	34.9797	34.9415	28.2712	27.3803	1.55516e+08	1.49665e+08	3.38798e+10	3.29941e+10	3.23942e+08	1.747e+08
AEA93831.1	dihydrolipoyl dehydrogenase [Enterococcus faecalis OG1RF]	Enterococcus faecalis OG1RF	49 kDa	10			47.641	48.143	16.228	9.34	27.5643	27.3479	35.1129	34.9308	29.1708	27.9933	1.98458e+08	1.70815e+08	3.71576e+10	3.27498e+10	6.04331e+08	2.67196e+08
AEA93632.1	fructose-bisphosphate aldolase [Enterococcus faecalis OG1RF]	Enterococcus faecalis OG1RF	31 kDa	8			48.7	51.502	14.319	5.604	27.1554	26.8772	34.8597	34.745	28.7035	27.4324	1.49479e+08	1.23263e+08	3.11756e+10	2.87921e+10	4.37147e+08	1.81122e+08
AEA93422.1	cell division protein DivIVA [Enterococcus faecalis OG1RF]	Enterococcus faecalis OG1RF	27 kDa	12			47.641	55.98	12.41	4.67	27.9342	27.8054	35.3523	35.3677	29.1784	28.1247	2.56458e+08	2.34567e+08	4.38625e+10	4.43328e+10	6.07529e+08	2.92664e+08
AEA92802.1	GMP synthase (glutamine-hydrolyzing) [Enterococcus faecalis OG1RF]	Enterococcus faecalis OG1RF	57 kDa	16	0.98601		42.348	41.425	15.274	12.142	23.4507	23.7785	34.0278	33.9177	27.436	26.2939	1.14645e+07	1.43893e+07	1.75136e+10	1.62272e+10	1.8157e+08	8.22693e+07
AEA94151.1	hypothetical protein OG1RF_11464 [Enterococcus faecalis OG1RF]	Enterococcus faecalis OG1RF	63 kDa	15			41.289	43.665	16.228	11.208	28.1348	28.0605	33.4554	33.1876	28.245	27.4649	2.9473e+08	2.79926e+08	1.17786e+10	9.78276e+09	3.18123e+08	1.85248e+08
AEA93854.1	alanine--tRNA ligase [Enterococcus faecalis OG1RF]	Enterococcus faecalis OG1RF	98 kDa	21	1.972		47.641	45.904	13.364	2.802	26.6922	26.4353	33.5415	33.3615	27.368	26.3781	1.08433e+08	9.07435e+07	1.25026e+10	1.10359e+10	1.73211e+08	8.72148e+07
AEA93131.1	ATP-dependent Clp protease [Enterococcus faecalis OG1RF]	Enterococcus faecalis OG1RF	83 kDa	22	3.944		42.348	39.186	11.455	8.406	25.9875	25.9484	32.9536	32.7611	26.7872	25.7244	6.65302e+07	6.47494e+07	8.3179e+09	7.27878e+09	1.15808e+08	5.54407e+07
AEA92912.1	enoyl-[acyl-carrier-protein] reductase (NADH) [Enterococcus faecalis OG1RF]	Enterococcus faecalis OG1RF	27 kDa	8			49.759	50.382	7.6368	2.802	25.799	25.7741	34.9313	34.8212	26.7736	25.5418	5.83815e+07	5.73821e+07	3.27613e+10	3.03541e+10	1.14724e+08	4.88479e+07
AEA94543.1	bifunctional phosphoglucomutase/phosphomannomutase [Enterococcus faecalis OG1RF]	Enterococcus faecalis OG1RF	66 kDa	15			38.113	36.947	20.047	12.142	27.2474	26.9329	34.136	34.0455	28.2033	27.1185	1.59329e+08	1.28114e+08	1.88776e+10	1.773e+10	3.09053e+08	1.4571e+08
AEA92828.1	phosphoglycerate mutase [Enterococcus faecalis OG1RF]	Enterococcus faecalis OG1RF	26 kDa	10			45.524	41.425	15.274	5.604	27.7504	27.4201	35.2667	34.9656	29.2025	27.9808	2.25786e+08	1.79582e+08	4.1337e+10	3.35509e+10	6.17785e+08	2.64878e+08
AEA92838.1	50S ribosomal protein L3 [Enterococcus faecalis OG1RF]	Enterococcus faecalis OG1RF	23 kDa	4			46.583	52.621	6.6822	3.736	26.5454	26.5599	35.5895	35.4367	28.2588	27.0072	9.79377e+07	9.89312e+07	5.17034e+10	4.65052e+10	3.21185e+08	1.34885e+08
AEA93635.1	50S ribosomal protein L31 [Enterococcus faecalis OG1RF]	Enterococcus faecalis OG1RF	11 kDa	3			43.407	44.784	14.319	5.604	25.3656	25.2498	34.5721	34.4034	28.3404	26.9225	4.32313e+07	3.98967e+07	2.55418e+10	2.27217e+10	3.39858e+08	1.27194e+08
AEA92862.1	30S ribosomal protein S13 [Enterococcus faecalis OG1RF]	Enterococcus faecalis OG1RF	14 kDa	5			47.641	47.023	8.5914	5.604	28.5066	28.3364	36.207	36.0068	29.5927	28.3273	3.81373e+08	3.38937e+08	7.93199e+10	6.90444e+10	8.09662e+08	3.36807e+08
AEA92708.1	PTS family mannose/fructose/sorbose porter component IID [Enterococcus faecalis OG1RF]	Enterococcus faecalis OG1RF	33 kDa	7			38.113	39.186	15.274	10.274	27.2349	27.3215	36.495	36.2739	30.0337	28.7807	1.57946e+08	1.67721e+08	9.6851e+10	8.30886e+10	1.09913e+09	4.61162e+08
AEA92846.1	50S ribosomal protein L29 [Enterococcus faecalis OG1RF]	Enterococcus faecalis OG1RF	7 kDa	5			45.524	39.186	12.41	6.538	27.6199	27.4939	36.2638	36.2168	29.7378	28.434	2.06255e+08	1.89015e+08	8.25055e+10	7.98641e+10	8.95289e+08	3.62657e+08
AEA95175.1	DNA starvation/stationary phase protection protein Dps [Enterococcus faecalis OG1RF]	Enterococcus faecalis OG1RF	18 kDa	6			38.113	40.306	13.364	9.34	24.7189	24.8809	36.7418	36.7466	29.8736	28.906	2.76147e+07	3.0895e+07	1.14921e+11	1.15299e+11	9.83697e+08	5.03012e+08
AEA94379.1	D-fructose-6-phosphate amidotransferase [Enterococcus faecalis OG1RF]	Enterococcus faecalis OG1RF	65 kDa	13			37.054	38.067	13.364	11.208	26.4133	26.3131	34.3244	34.1461	28.316	27.3492	8.93711e+07	8.33765e+07	2.1511e+10	1.90103e+10	3.3417e+08	1.70976e+08
AEA94331.1	acetate kinase [Enterococcus faecalis OG1RF]	Enterococcus faecalis OG1RF	43 kDa	10			39.172	36.947	16.228	7.472	25.66	25.7206	33.5738	33.5034	27.4836	26.5756	5.30181e+07	5.52949e+07	1.2786e+10	1.21771e+10	1.87661e+08	1.00014e+08
AEA93891.1	glucose-6-phosphate isomerase [Enterococcus faecalis OG1RF]	Enterococcus faecalis OG1RF	50 kDa	14			35.996	41.425	15.274	6.538	27.7931	27.8691	35.2393	34.936	28.7178	27.556	2.32565e+08	2.45153e+08	4.05594e+10	3.28679e+10	4.4148e+08	1.97325e+08
AEA95225.1	IMP dehydrogenase [Enterococcus faecalis OG1RF]	Enterococcus faecalis OG1RF	53 kDa	14	4.93	1.942	37.054	36.947	11.455	5.604	29.5922	29.4834	33.5861	33.5487	28.2359	27.946	8.09349e+08	7.50559e+08	1.28951e+10	1.25647e+10	3.16119e+08	2.58579e+08
AEA92864.1	DNA-directed RNA polymerase subunit alpha [Enterococcus faecalis OG1RF]	Enterococcus faecalis OG1RF	35 kDa	13		1.942	45.524	40.306	5.7276	5.604	28.9598	28.8433	34.8389	34.7539	28.8256	27.9832	5.22124e+08	4.816e+08	3.07297e+10	2.89706e+10	4.75742e+08	2.65333e+08
AEA94675.1	ATP synthase F1 sector alpha subunit [Enterococcus faecalis OG1RF]	Enterococcus faecalis OG1RF	56 kDa	9			34.937	30.229	11.455	7.472	27.8869	27.79	34.6197	34.4591	28.6072	27.6046	2.48191e+08	2.32078e+08	2.63986e+10	2.36166e+10	4.08894e+08	2.04079e+08
AEA93781.1	SPFH domain/band 7 family protein [Enterococcus faecalis OG1RF]	Enterococcus faecalis OG1RF	54 kDa	13			35.996	39.186	14.319	8.406	26.391	26.5343	33.9063	33.7412	27.7682	26.649	8.79983e+07	9.71871e+07	1.60996e+10	1.43588e+10	2.28595e+08	1.05232e+08
AEA92896.1	cell division protein FtsH [Enterococcus faecalis OG1RF]	Enterococcus faecalis OG1RF	80 kDa	11	0.98601	0.97101	34.937	34.708	15.274	9.34	26.9869	26.7438	34.125	34.021	28.3444	27.1898	1.33005e+08	1.12379e+08	1.87349e+10	1.7432e+10	3.40816e+08	1.53089e+08
AEA94770.1	50S ribosomal protein L11 [Enterococcus faecalis OG1RF]	Enterococcus faecalis OG1RF	15 kDa	4			39.172	39.186	11.455	7.472	25.969	25.7787	36.1692	36.0661	29.5549	28.3044	6.5682e+07	5.75665e+07	7.72698e+10	7.19413e+10	7.88701e+08	3.31487e+08
AEA93083.1	hypothetical protein OG1RF_10396 [Enterococcus faecalis OG1RF]	Enterococcus faecalis OG1RF	7 kDa	3			37.054	34.708	18.137	6.538	25.7659	25.8697	35.3321	35.3251	29.3922	28.4634	5.70589e+07	6.13146e+07	4.32527e+10	4.30437e+10	7.04599e+08	3.70109e+08
AEA92782.1	serine--tRNA ligase [Enterococcus faecalis OG1RF]	Enterococcus faecalis OG1RF	48 kDa	8			49.759	48.143	1.9092		27.5169	27.7162	34.6497	34.4566	25.4172	25.591	1.92054e+08	2.205e+08	2.69524e+10	2.35763e+10	4.4807e+07	5.05432e+07
AEA93730.1	translation initiation factor IF2 [Enterococcus faecalis OG1RF]	Enterococcus faecalis OG1RF	88 kDa	9			42.348	39.186	7.6368	6.538	23.7693	24.227	33.2443	33.1608	26.6592	25.3293	1.42974e+07	1.96362e+07	1.01749e+10	9.60258e+09	1.05981e+08	4.21575e+07
AEA93670.1	NADH peroxidase [Enterococcus faecalis OG1RF]	Enterococcus faecalis OG1RF	52 kDa	14			38.113	42.545	8.5914	5.604	29.5226	29.6691	34.4592	34.3889	28.306	28.1999	7.71261e+08	8.53689e+08	2.3618e+10	2.24957e+10	3.31859e+08	3.08335e+08
AEA94890.1	ABC superfamily ATP binding cassette transporter, substrate-binding protein [Enterococcus faecalis OG1RF]	Enterococcus faecalis OG1RF	48 kDa	12			38.113	35.827	10.501	8.406	26.7718	26.5129	34.1074	33.8256	27.8195	26.838	1.14585e+08	9.57589e+07	1.85071e+10	1.52239e+10	2.36869e+08	1.19966e+08
AEA93390.1	50S ribosomal protein L21 [Enterococcus faecalis OG1RF]	Enterococcus faecalis OG1RF	11 kDa	5			40.231	35.827	11.455	4.67	27.9231	27.7777	35.7405	35.5217	28.4369	27.4614	2.54507e+08	2.30096e+08	5.74085e+10	4.93294e+10	3.63367e+08	1.84806e+08
AEA94163.1	preprotein translocase subunit SecA [Enterococcus faecalis OG1RF]	Enterococcus faecalis OG1RF	97 kDa	12			41.289	39.186	6.6822	4.67	26.6825	26.6115	32.946	32.7806	26.9261	25.9393	1.07705e+08	1.02529e+08	8.27408e+09	7.37811e+09	1.2752e+08	6.43426e+07
AEA94589.1	arginine--tRNA ligase [Enterococcus faecalis OG1RF]	Enterococcus faecalis OG1RF	64 kDa	13			38.113	32.468	12.41	7.472	27.2655	27.242	33.2332	33.0775	27.504	26.6885	1.61341e+08	1.5873e+08	1.0097e+10	9.0641e+09	1.90345e+08	1.08155e+08
AEA94918.1	valine--tRNA ligase [Enterococcus faecalis OG1RF]	Enterococcus faecalis OG1RF	101 kDa	16	0.98601	1.942	41.289	34.708	7.6368	2.802	28.962	28.8103	33.3745	33.4082	27.6454	27.1859	5.22902e+08	4.70718e+08	1.1136e+10	1.13987e+10	2.09939e+08	1.52677e+08
AEA94996.1	glutamyl aminopeptidase [Enterococcus faecalis OG1RF]	Enterococcus faecalis OG1RF	39 kDa	10			30.702	39.186	11.455	6.538	27.4732	27.5062	33.7749	33.6745	28.2046	27.2833	1.86324e+08	1.90629e+08	1.46977e+10	1.37098e+10	3.09331e+08	1.63344e+08
AEA93054.1	decarboxylase [Enterococcus faecalis OG1RF]	Enterococcus faecalis OG1RF	70 kDa	16	1.972	0.97101	29.644	30.229	14.319	8.406	27.8257	27.6746	33.3453	33.1034	28.1724	27.1512	2.37883e+08	2.14239e+08	1.09127e+10	9.22811e+09	3.0251e+08	1.49044e+08
AEA94618.1	uracil phosphoribosyltransferase [Enterococcus faecalis OG1RF]	Enterococcus faecalis OG1RF	23 kDa	6			27.526	31.349	17.183	9.34	24.5208	24.4338	34.2286	34.1204	28.3686	27.248	2.40713e+07	2.26627e+07	2.01291e+10	1.86747e+10	3.46585e+08	1.59387e+08
AEA92820.1	phosphopentomutase [Enterococcus faecalis OG1RF]	Enterococcus faecalis OG1RF	43 kDa	11			33.878	32.468	11.455	6.538	27.1191	27.033	33.9245	33.731	28.2888	27.3568	1.45767e+08	1.37321e+08	1.63042e+10	1.4258e+10	3.27928e+08	1.71874e+08
AEA94251.1	50S ribosomal protein L19 [Enterococcus faecalis OG1RF]	Enterococcus faecalis OG1RF	13 kDa	6			41.289	36.947	5.7276	1.868	28.3266	28.1576	34.6208	34.3812	28.3196	27.3383	3.36633e+08	2.99417e+08	2.64181e+10	2.23756e+10	3.35004e+08	1.69689e+08
AEA92857.1	50S ribosomal protein L15 [Enterococcus faecalis OG1RF]	Enterococcus faecalis OG1RF	16 kDa	6			30.702	27.99	13.364	9.34	25.6389	25.5358	36.6065	36.2971	30.1105	28.7523	5.225e+07	4.86455e+07	1.0463e+11	8.44311e+10	1.15925e+09	4.52179e+08
AEA94517.1	ribosome recycling factor [Enterococcus faecalis OG1RF]	Enterococcus faecalis OG1RF	21 kDa	7			28.585	29.11	14.319	9.34	26.9347	27.0304	34.7544	34.6216	29.1779	28.2519	1.28282e+08	1.37076e+08	2.8981e+10	2.64326e+10	6.07323e+08	3.19642e+08
AEA95061.1	DAK2 domain protein [Enterococcus faecalis OG1RF]	Enterococcus faecalis OG1RF	60 kDa	14			27.526	30.229	13.364	9.34	26.2298	26.2004	33.3433	33.4318	27.5528	26.6715	7.86978e+07	7.71075e+07	1.08976e+10	1.15871e+10	1.9689e+08	1.06887e+08
AEA94768.1	50S ribosomal protein L10 [Enterococcus faecalis OG1RF]	Enterococcus faecalis OG1RF	18 kDa	7			37.054	36.947	5.7276	2.802	29.2131	29.1239	35.5287	35.4161	29.4187	28.4844	6.22331e+08	5.85013e+08	4.95679e+10	4.58471e+10	7.17664e+08	3.75549e+08
AEA93263.1	ATP-dependent RNA helicase DeaD [Enterococcus faecalis OG1RF]	Enterococcus faecalis OG1RF	60 kDa	14			28.585	34.708	11.455	5.604	24.7221	24.2881	32.5457	32.4628	26.2357	25.0849	2.76754e+07	2.04856e+07	6.26949e+09	5.91948e+09	7.90171e+07	3.55874e+07
AEA92865.1	50S ribosomal protein L17 [Enterococcus faecalis OG1RF]	Enterococcus faecalis OG1RF	14 kDa	4		0.97101	27.526	30.229	10.501	9.34	28.0153	28.0898	35.1882	35.0144	28.84	27.6636	2.71291e+08	2.85665e+08	3.9147e+10	3.47036e+10	4.80499e+08	2.12612e+08
AEA92694.1	30S ribosomal protein S6 [Enterococcus faecalis OG1RF]	Enterococcus faecalis OG1RF	12 kDa	4		0.97101	39.172	32.468	4.773	2.802	28.438	28.5313	35.0425	34.7997	28.6825	27.8387	3.63659e+08	3.87947e+08	3.53868e+10	2.99064e+10	4.30817e+08	2.40033e+08
AEA94140.1	catabolite control protein A [Enterococcus faecalis OG1RF]	Enterococcus faecalis OG1RF	36 kDa	14			31.761	26.87	13.364	6.538	25.3446	24.9936	33.923	33.7257	27.5004	26.4811	4.26086e+07	3.34053e+07	1.62874e+10	1.42056e+10	1.89862e+08	9.36702e+07
AEA93918.1	PTS family glucose porter, IICBA component [Enterococcus faecalis OG1RF]	Enterococcus faecalis OG1RF	71 kDa	9			26.467	32.468	12.41	7.472	23.5201	22.0491	33.9575	33.6021	27.3994	26.102	1.20294e+07	4.33946e+06	1.66813e+10	1.30391e+10	1.77032e+08	7.20265e+07
AEA93990.1	cysteine synthase [Enterococcus faecalis OG1RF]	Enterococcus faecalis OG1RF	33 kDa	10			27.526	32.468	12.41	6.538	26.4993	26.5255	33.9792	33.8918	27.8845	26.7748	9.48627e+07	9.66019e+07	1.69334e+10	1.59388e+10	2.47778e+08	1.14819e+08
AEA94767.1	ribosomal protein L7/L12 [Enterococcus faecalis OG1RF]	Enterococcus faecalis OG1RF	12 kDa	3			32.82	30.229	10.501	5.604	27.1807	26.927	35.3446	35.1464	29.595	28.3823	1.5213e+08	1.27596e+08	4.36288e+10	3.80289e+10	8.10901e+08	3.49894e+08
AEA92755.1	3-oxoacyl-[acyl-carrier-protein] reductase [Enterococcus faecalis OG1RF]	Enterococcus faecalis OG1RF	32 kDa	6			28.585	27.99	13.364	8.406	26.9774	27.092	34.2371	34.2823	28.12	27.1489	1.32128e+08	1.43056e+08	2.02488e+10	2.08936e+10	2.91714e+08	1.48815e+08
AEA93835.1	dihydroxyacetone kinase [Enterococcus faecalis OG1RF]	Enterococcus faecalis OG1RF	35 kDa	5			29.644	29.11	13.364	6.538	26.6731	26.6931	34.2307	34.1968	28.4273	27.627	1.07001e+08	1.08502e+08	2.01588e+10	1.96902e+10	3.60962e+08	2.07275e+08
AEA92899.1	lysine--tRNA ligase [Enterococcus faecalis OG1RF]	Enterococcus faecalis OG1RF	57 kDa	14			37.054	31.349	5.7276	4.67	26.8088	27.0001	32.6781	32.5466	26.5843	25.9262	1.17557e+08	1.34224e+08	6.87227e+09	6.27324e+09	1.00617e+08	6.37643e+07
AEA93857.1	M20 family tripeptide aminopeptidase [Enterococcus faecalis OG1RF]	Enterococcus faecalis OG1RF	45 kDa	9			33.878	30.229	7.6368	5.604	27.3405	27.2663	33.4777	33.4239	27.3337	26.5186	1.69948e+08	1.6143e+08	1.1962e+10	1.15238e+10	1.69145e+08	9.61353e+07
AEA92827.1	putative alcohol dehydrogenase (NADP(+)) [Enterococcus faecalis OG1RF]	Enterococcus faecalis OG1RF	44 kDa	9			30.702	34.708	9.546	2.802	25.7642	26.0164	33.4317	33.2479	27.0592	26.1951	5.69884e+07	6.78769e+07	1.15861e+10	1.02003e+10	1.39838e+08	7.68268e+07
AEA92837.1	30S ribosomal protein S10 [Enterococcus faecalis OG1RF]	Enterococcus faecalis OG1RF	13 kDa	5			30.702	32.468	9.546	4.67	23.008	23.2578	37.0201	36.8836	30.3617	28.9221	8.4355e+06	1.00298e+07	1.39367e+11	1.26782e+11	1.37971e+09	5.08667e+08
AEA95197.1	NADH dehydrogenase [Enterococcus faecalis OG1RF]	Enterococcus faecalis OG1RF	72 kDa	10			31.761	30.229	9.546	4.67	27.8973	27.6813	33.4527	33.3071	27.2074	26.6345	2.49996e+08	2.15223e+08	1.1756e+10	1.06276e+10	1.54969e+08	1.04177e+08
AEA92839.1	ribosomal protein L4/L1 family protein [Enterococcus faecalis OG1RF]	Enterococcus faecalis OG1RF	22 kDa	5			30.702	29.11	9.546	6.538	25.6933	25.4292	35.3777	35.2666	28.538	26.8606	5.42565e+07	4.51815e+07	4.46438e+10	4.13351e+10	3.89749e+08	1.2186e+08
AEA93282.1	glycine betaine/L-proline ABC superfamily ATP binding cassette transporter, ABC protein [Enterococcus faecalis OG1RF]	Enterococcus faecalis OG1RF	45 kDa	11	0.98601	0.97101	29.644	27.99	8.5914	6.538	29.1807	28.8348	34.1599	33.9657	28.2835	27.6943	6.08519e+08	4.78794e+08	1.91941e+10	1.67763e+10	3.26721e+08	2.17174e+08
AEA93150.1	glutamyl-tRNA(Gln) amidotransferase subunit B [Enterococcus faecalis OG1RF]	Enterococcus faecalis OG1RF	53 kDa	13			27.526	34.708	7.6368	5.604	26.3167	26.0609	33.6857	33.6569	27.1625	26.1325	8.35841e+07	7.00003e+07	1.38168e+10	1.35432e+10	1.50221e+08	7.35621e+07
AEA93105.1	hypothetical protein OG1RF_10418 [Enterococcus faecalis OG1RF]	Enterococcus faecalis OG1RF	13 kDa	7			29.644	29.11	10.501	5.604	25.9865	26.2227	35.3181	35.0782	28.9473	27.8287	6.64836e+07	7.831e+07	4.28369e+10	3.62743e+10	5.17609e+08	2.38375e+08
AEA93822.1	sugar ABC superfamily ATP binding cassette transporter, sugar-binding protein [Enterococcus faecalis OG1RF]	Enterococcus faecalis OG1RF	46 kDa	7			28.585	27.99	11.455	4.67	27.7769	27.39	33.16	32.9247	27.6314	26.5811	2.29973e+08	1.75877e+08	9.59744e+09	8.15307e+09	2.07911e+08	1.00393e+08
AEA93149.1	glutamyl-tRNA(Gln) amidotransferase subunit A [Enterococcus faecalis OG1RF]	Enterococcus faecalis OG1RF	53 kDa	12			27.526	25.751	12.41	6.538	28.1525	28.0749	33.9274	33.8863	28.0374	27.2387	2.9836e+08	2.82747e+08	1.63366e+10	1.58774e+10	2.75493e+08	1.58366e+08
AEA92886.1	L-lactate dehydrogenase [Enterococcus faecalis OG1RF]	Enterococcus faecalis OG1RF	44 kDa	9			27.526	31.349	7.6368	5.604	27.9909	28.1815	34.9427	34.8325	28.4405	27.6886	2.66743e+08	3.04428e+08	3.30228e+10	3.05931e+10	3.64292e+08	2.16318e+08
AEA93363.1	phosphate acetyltransferase [Enterococcus faecalis OG1RF]	Enterococcus faecalis OG1RF	37 kDa	10			25.409	27.99	11.455	6.538	21.8534	22.1461	32.8226	32.8126	26.551	25.2962	3.78896e+06	4.64119e+06	7.59588e+09	7.54349e+09	9.83235e+07	4.12021e+07
AEA95196.1	pheromone cAD1 lipoprotein [Enterococcus faecalis OG1RF]	Enterococcus faecalis OG1RF	33 kDa	6			27.526	20.153	14.319	7.472	29.6417	29.5477	34.6448	34.0657	29.6761	28.7717	8.37617e+08	7.84783e+08	2.68612e+10	1.79803e+10	8.57827e+08	4.58304e+08
AEA94912.1	cold shock protein CspA [Enterococcus faecalis OG1RF]	Enterococcus faecalis OG1RF	7 kDa	4			24.35	24.631	11.455	9.34	27.2835	27.9364	33.6808	33.917	26.5986	26.7619	1.63364e+08	2.5686e+08	1.37695e+10	1.62189e+10	1.01618e+08	1.13798e+08
AEA94311.1	triose-phosphate isomerase [Enterococcus faecalis OG1RF]	Enterococcus faecalis OG1RF	27 kDa	5			26.467	24.631	11.455	6.538	27.9606	28.0099	35.3553	35.4033	29.4509	28.3974	2.61195e+08	2.7028e+08	4.39538e+10	4.54409e+10	7.33835e+08	3.53576e+08
AEA92913.1	3-oxoacyl-(acyl-carrier-protein) synthase II [Enterococcus faecalis OG1RF]	Enterococcus faecalis OG1RF	43 kDa	7			27.526	25.751	10.501	4.67	27.32	27.4175	34.5445	34.4708	28.228	27.2519	1.67547e+08	1.79259e+08	2.50571e+10	2.38086e+10	3.14402e+08	1.59821e+08
AEA94505.1	proline--tRNA ligase [Enterococcus faecalis OG1RF]	Enterococcus faecalis OG1RF	64 kDa	12			28.585	30.229	5.7276	3.736	24.7902	23.4724	32.7369	32.6993	26.1247	25.0165	2.90137e+07	1.16385e+07	7.15813e+09	6.97365e+09	7.31686e+07	3.39412e+07
AEA92812.1	ABC superfamily ATP binding cassette transporter, binding protein [Enterococcus faecalis OG1RF]	Enterococcus faecalis OG1RF	39 kDa	8	0.98601		26.467	25.751	10.501	3.736	27.1899	26.7376	33.1106	32.9873	27.0573	25.5953	1.531e+08	1.11895e+08	9.27449e+09	8.51469e+09	1.39656e+08	5.06929e+07
AEA93615.1	cell division initiation protein DivIVA [Enterococcus faecalis OG1RF]	Enterococcus faecalis OG1RF	15 kDa	5		0.97101	27.526	29.11	5.7276	3.736	28.9963	28.9392	34.0472	33.9217	28.1436	27.7337	5.3549e+08	5.1471e+08	1.77517e+10	1.6272e+10	2.96539e+08	2.23194e+08
AEA93416.1	cell division protein FtsA [Enterococcus faecalis OG1RF]	Enterococcus faecalis OG1RF	48 kDa	10			26.467	23.512	9.546	6.538	25.4569	25.4966	33.58	33.5165	27.127	25.9727	4.60579e+07	4.73421e+07	1.2841e+10	1.22876e+10	1.46566e+08	6.58495e+07
AEA94431.1	aminopeptidase PepS [Enterococcus faecalis OG1RF]	Enterococcus faecalis OG1RF	46 kDa	11			24.35	29.11	8.5914	4.67	26.1969	26.1607	33.7189	33.6758	27.5275	26.4735	7.69203e+07	7.50184e+07	1.41385e+10	1.37226e+10	1.93467e+08	9.31789e+07
AEA93025.1	organic hydroperoxide resistance protein [Enterococcus faecalis OG1RF]	Enterococcus faecalis OG1RF	14 kDa	2			24.35	25.751	10.501	5.604	24.8504	24.8098	34.9661	34.9442	27.6504	26.5204	3.02493e+07	2.94093e+07	3.35607e+10	3.30559e+10	2.10675e+08	9.62611e+07
AEA93344.1	methionine--tRNA ligase [Enterococcus faecalis OG1RF]	Enterococcus faecalis OG1RF	77 kDa	12			28.585	22.392	8.5914	5.604	26.353	26.2222	32.0205	31.8437	26.2078	25.5301	8.57131e+07	7.82849e+07	4.35654e+09	3.85394e+09	7.75042e+07	4.84524e+07
AEA94694.1	chaperone GroES [Enterococcus faecalis OG1RF]	Enterococcus faecalis OG1RF	11 kDa	3			31.761	30.229	4.773		24.5	24.4722	34.304	33.9077	27.2501	25.4582	2.37271e+07	2.3273e+07	2.12101e+10	1.61152e+10	1.59621e+08	4.60989e+07
AEA92859.1	adenylate kinase [Enterococcus faecalis OG1RF]	Enterococcus faecalis OG1RF	26 kDa	5	1.972	1.942	22.233	21.272	11.455	4.67	25.8706	25.9208	32.6135	32.6296	26.7677	25.8107	6.13532e+07	6.35224e+07	6.57117e+09	6.64484e+09	1.14253e+08	5.88586e+07
AEA95174.1	50S ribosomal protein L13 [Enterococcus faecalis OG1RF]	Enterococcus faecalis OG1RF	16 kDa	5			32.82	20.153	6.6822	4.67	26.8804	26.6782	34.544	34.2152	27.6015	26.5856	1.23538e+08	1.07382e+08	2.50484e+10	1.99437e+10	2.03649e+08	1.00705e+08
AEA93089.1	dipeptidase PepV [Enterococcus faecalis OG1RF]	Enterococcus faecalis OG1RF	51 kDa	11	0.98601	0.97101	24.35	21.272	8.5914	4.67	27.6141	28.824	34.3706	34.1809	28.5773	28.0113	2.05428e+08	4.75201e+08	2.22123e+10	1.94745e+10	4.00507e+08	2.70552e+08
AEA93611.1	CTP synthase [Enterococcus faecalis OG1RF]	Enterococcus faecalis OG1RF	59 kDa	8			27.526	24.631	6.6822	2.802	26.8861	26.8432	33.4407	33.3688	27.1015	26.0113	1.24031e+08	1.20398e+08	1.1659e+10	1.10919e+10	1.43997e+08	6.76362e+07
AEA94790.1	peroxiredoxin [Enterococcus faecalis OG1RF]	Enterococcus faecalis OG1RF	21 kDa	5			25.409	29.11	3.8184	3.736	29.0468	28.9676	34.6425	34.3128	27.7939	27.2574	5.54582e+08	5.24948e+08	2.68176e+10	2.13387e+10	2.32697e+08	1.60438e+08
AEA93965.1	hypothetical protein OG1RF_11278 [Enterococcus faecalis OG1RF]	Enterococcus faecalis OG1RF	18 kDa	5			25.409	25.751	5.7276	4.67	23.7163	24.0017	32.7262	32.7097	26.4675	25.6335	1.37822e+07	1.67968e+07	7.10508e+09	7.02449e+09	9.27923e+07	5.20549e+07
AEA93043.1	ribonucleotide-diphosphate reductase subunit alpha [Enterococcus faecalis OG1RF]	Enterococcus faecalis OG1RF	82 kDa	12	0.98601		21.174	26.87	6.6822	4.67	25.9629	25.6	32.4795	32.2795	26.4619	25.5701	6.54066e+07	5.08602e+07	5.98827e+09	5.21325e+09	9.24331e+07	4.98173e+07
AEA95021.1	polyribonucleotide nucleotidyltransferase [Enterococcus faecalis OG1RF]	Enterococcus faecalis OG1RF	77 kDa	13			26.467	21.272	7.6368	4.67	28.3038	28.2893	32.188	31.9535	26.7655	26.7606	3.31366e+08	3.28051e+08	4.89275e+09	4.15876e+09	1.14083e+08	1.13697e+08
AEA94901.1	transcription elongation factor GreA [Enterococcus faecalis OG1RF]	Enterococcus faecalis OG1RF	21 kDa	7			24.35	26.87	6.6822	2.802	26.6044	26.6087	34.2566	34.0796	28.1185	27.1016	1.02032e+08	1.02332e+08	2.05238e+10	1.81546e+10	2.91417e+08	1.44009e+08
AEA94867.1	acetyl-CoA carboxylase subunit A [Enterococcus faecalis OG1RF]	Enterococcus faecalis OG1RF	50 kDa	7	1.972	2.913	21.174	21.272	5.7276	5.604	26.2724	26.0491	33.4932	33.2669	26.4419	25.5281	8.10565e+07	6.94307e+07	1.20905e+10	1.03359e+10	9.11583e+07	4.83855e+07
AEA94526.1	glycyl-tRNA synthetase beta subunit [Enterococcus faecalis OG1RF]	Enterococcus faecalis OG1RF	79 kDa	13			24.35	26.87	6.6822	1.868	25.3631	25.4794	31.7643	31.6716	25.5622	24.7404	4.31564e+07	4.67801e+07	3.6475e+09	3.4205e+09	4.95435e+07	2.80294e+07
AEA93204.1	methionine adenosyltransferase [Enterococcus faecalis OG1RF]	Enterococcus faecalis OG1RF	43 kDa	7			16.939	17.914	10.501	6.538	26.8048	26.259	32.8561	32.7318	27.1025	26.0081	1.17234e+08	8.03035e+07	7.77435e+09	7.13285e+09	1.44103e+08	6.74879e+07
AEA94619.1	serine hydroxymethyltransferase [Enterococcus faecalis OG1RF]	Enterococcus faecalis OG1RF	45 kDa	7			24.35	24.631	4.773	3.736	21.4641	20.8757	32.1396	31.9783	26.1182	24.7582	2.8929e+06	1.92404e+06	4.73119e+09	4.23093e+09	7.28381e+07	2.83763e+07
AEA92914.1	(3R)-hydroxymyristoyl-[acyl-carrier-protein] dehydratase [Enterococcus faecalis OG1RF]	Enterococcus faecalis OG1RF	16 kDa	6			21.174	24.631	7.6368	3.736	27.9712	27.3761	32.8265	32.7053	27.5464	26.619	2.63138e+08	1.74194e+08	7.61652e+09	7.00269e+09	1.96014e+08	1.03064e+08
AEA93239.1	50S ribosomal protein L25 [Enterococcus faecalis OG1RF]	Enterococcus faecalis OG1RF	22 kDa	5	0.98601		24.35	25.751	3.8184	1.868	28.6525	28.5552	33.1923	33.0465	27.4353	27.0559	4.21937e+08	3.94438e+08	9.81475e+09	8.87119e+09	1.81486e+08	1.39523e+08
AEA93035.1	superoxide dismutase [Enterococcus faecalis OG1RF]	Enterococcus faecalis OG1RF	23 kDa	5			20.115	29.11	4.773	2.802	27.5215	27.2611	34.5768	34.605	28.3261	27.6043	1.92663e+08	1.60844e+08	2.56242e+10	2.61297e+10	3.3651e+08	2.04048e+08
AEA95126.1	recombination protein A [Enterococcus faecalis OG1RF]	Enterococcus faecalis OG1RF	37 kDa	6	1.972	0.97101	24.35	20.153	4.773	2.802	26.7296	26.6681	32.1689	32.0775	25.1688	25.1373	1.11275e+08	1.06637e+08	4.82842e+09	4.53203e+09	3.7719e+07	3.6905e+07
AEA92729.1	glutamate--tRNA ligase [Enterococcus faecalis OG1RF]	Enterococcus faecalis OG1RF	56 kDa	11	0.98601	0.97101	16.939	20.153	9.546	5.604	24.9192	25.0033	31.6844	30.4762	25.1537	24.2584	3.17268e+07	3.36306e+07	3.45109e+09	1.49365e+09	3.73257e+07	2.00679e+07
AEA93423.1	isoleucine--tRNA ligase [Enterococcus faecalis OG1RF]	Enterococcus faecalis OG1RF	107 kDa	14			20.115	23.512	7.6368	3.736	25.8642	25.6991	32.156	32.0889	26.1394	25.257	6.10795e+07	5.4475e+07	4.78533e+09	4.56797e+09	7.39154e+07	4.00978e+07
AEA94269.1	6-phosphogluconolactonase [Enterococcus faecalis OG1RF]	Enterococcus faecalis OG1RF	39 kDa	8			22.233	21.272	6.6822	4.67	25.302	25.3025	33.6761	33.5515	27.446	26.5224	4.13665e+07	4.1383e+07	1.3725e+10	1.25896e+10	1.82844e+08	9.63946e+07
AEA95252.1	citrate (Pro-3S)-lyase [Enterococcus faecalis OG1RF]	Enterococcus faecalis OG1RF	32 kDa	5			23.291	26.87	3.8184	1.868	22.2557	22.602	32.7424	32.5701	26.2389	25.301	5.00766e+06	6.36602e+06	7.18522e+09	6.3764e+09	7.91973e+07	4.13398e+07
AEA94703.1	diacylglycerol kinase catalytic domain protein [Enterococcus faecalis OG1RF]	Enterococcus faecalis OG1RF	33 kDa	7			23.291	22.392	4.773	3.736	25.5612	25.8643	32.761	32.6379	26.7624	25.8051	4.95105e+07	6.10829e+07	7.27854e+09	6.68346e+09	1.13834e+08	5.86266e+07
AEA92863.1	30S ribosomal protein S11 [Enterococcus faecalis OG1RF]	Enterococcus faecalis OG1RF	14 kDa	2			15.88	23.512	7.6368	6.538	22.9736	22.6808	33.3249	33.0815	25.8475	24.4457	8.23663e+06	6.72373e+06	1.07597e+10	9.08929e+09	6.03777e+07	2.285e+07
AEA94388.1	glutamate--ammonia ligase [Enterococcus faecalis OG1RF]	Enterococcus faecalis OG1RF	51 kDa	13			19.057	24.631	7.6368	2.802	26.1845	26.605	33.4439	33.3339	27.408	26.1378	7.62637e+07	1.02072e+08	1.16849e+10	1.08269e+10	1.78083e+08	7.38343e+07
AEA95224.1	serine--tRNA ligase [Enterococcus faecalis OG1RF]	Enterococcus faecalis OG1RF	48 kDa	7			23.291	25.751	3.8184	1.868	26.5338	26.1144	32.9629	32.9188	26.2234	25.2125	9.71588e+07	7.2645e+07	8.3716e+09	8.12008e+09	7.83505e+07	3.8879e+07
AEA94792.1	lipoate-protein ligase [Enterococcus faecalis OG1RF]	Enterococcus faecalis OG1RF	38 kDa	9		1.942	20.115	20.153	6.6822	3.736	25.5523	25.4143	32.558	32.5541	26.7245	25.841	4.92038e+07	4.47179e+07	6.32333e+09	6.30592e+09	1.10882e+08	6.01043e+07
AEA93843.1	hypothetical protein OG1RF_11156 [Enterococcus faecalis OG1RF]	Enterococcus faecalis OG1RF	42 kDa	9		0.97101	19.057	23.512	5.7276	3.736	27.4226	26.9793	31.7975	31.8224	26.3748	25.8467	1.79903e+08	1.32305e+08	3.73256e+09	3.79752e+09	8.70171e+07	6.03454e+07
AEA94655.1	mannose-6-phosphate isomerase [Enterococcus faecalis OG1RF]	Enterococcus faecalis OG1RF	36 kDa	6			22.233	21.272	5.7276	3.736	21.9161	22.2301	30.5271	30.0879	24.6562	23.5749	3.95739e+06	4.91967e+06	1.54734e+09	1.14116e+09	2.6439e+07	1.24952e+07
AEA92698.1	50S ribosomal protein L9 [Enterococcus faecalis OG1RF]	Enterococcus faecalis OG1RF	17 kDa	6			28.585	17.914	3.8184	2.802	26.0441	26.1194	34.3385	33.963	27.8921	26.9447	6.91896e+07	7.29014e+07	2.17236e+10	1.67454e+10	2.49089e+08	1.29166e+08
AEA93465.1	6-phosphofructokinase [Enterococcus faecalis OG1RF]	Enterococcus faecalis OG1RF	34 kDa	8			20.115	20.153	8.5914	3.736	28.0107	28.0973	33.7899	33.5765	27.9044	27.1593	2.70442e+08	2.87173e+08	1.48514e+10	1.28092e+10	2.51227e+08	1.49885e+08
AEA94512.1	ABC superfamily ATP binding cassette transporter, membrane protein [Enterococcus faecalis OG1RF]	Enterococcus faecalis OG1RF	52 kDa	10	0.98601		16.939	23.512	6.6822	3.736	25.9863	26.1085	31.8521	31.5152	25.699	25.1618	6.64758e+07	7.23519e+07	3.87646e+09	3.06911e+09	5.44722e+07	3.75366e+07
AEA93017.1	naphthoate synthase [Enterococcus faecalis OG1RF]	Enterococcus faecalis OG1RF	32 kDa	6	0.98601		20.115	19.033	6.6822	4.67	22.1953	23.4657	32.9228	32.9002	26.5165	25.4862	4.80233e+06	1.15842e+07	8.14226e+09	8.01568e+09	9.59948e+07	4.70018e+07
AEA92845.1	50S ribosomal protein L16 [Enterococcus faecalis OG1RF]	Enterococcus faecalis OG1RF	16 kDa	4			22.233	21.272	6.6822	1.868	28.6236	28.5578	34.6373	34.387	28.6777	27.7217	4.13588e+08	3.95149e+08	2.67216e+10	2.24657e+10	4.29386e+08	2.21346e+08
AEA93328.1	translation initiation factor IF3 [Enterococcus faecalis OG1RF]	Enterococcus faecalis OG1RF	20 kDa	3			17.998	20.153	7.6368	5.604	25.705	25.0912	33.3269	33.101	27.1151	26.0174	5.46967e+07	3.57439e+07	1.07745e+10	9.21267e+09	1.45363e+08	6.79252e+07
AEA93641.1	S-ribosylhomocysteine lyase [Enterococcus faecalis OG1RF]	Enterococcus faecalis OG1RF	17 kDa	4			19.057	21.272	7.6368	3.736	24.2759	23.7218	32.3508	32.1956	26.596	25.225	2.03125e+07	1.38345e+07	5.47708e+09	4.91852e+09	1.01433e+08	3.92185e+07
AEA94289.1	putative calcium-transporting ATPase [Enterococcus faecalis OG1RF]	Enterococcus faecalis OG1RF	97 kDa	11			21.174	19.033	6.6822	3.736	28.0466	27.5936	31.7491	31.6338	26.4875	26.2844	2.77243e+08	2.02537e+08	3.60945e+09	3.33215e+09	9.40872e+07	8.17315e+07
AEA93901.1	proton (H+) or sodium (Na+) translocating V-type ATPase (V-ATPase), subunit B [Enterococcus faecalis OG1RF]	Enterococcus faecalis OG1RF	51 kDa	10			21.174	19.033	5.7276	4.67	25.9894	25.7621	31.3565	31.1599	25.1777	24.739	6.66187e+07	5.69075e+07	2.74936e+09	2.39926e+09	3.79524e+07	2.80015e+07
AEA93392.1	50S ribosomal protein L27 [Enterococcus faecalis OG1RF]	Enterococcus faecalis OG1RF	10 kDa	3			19.057	17.914	8.5914	4.67	24.5693	24.6514	35.6841	35.4256	28.4402	26.8038	2.48942e+07	2.63519e+07	5.52046e+10	4.61486e+10	3.64201e+08	1.1715e+08
AEA93293.1	DNA-directed DNA polymerase I [Enterococcus faecalis OG1RF]	Enterococcus faecalis OG1RF	101 kDa	9			21.174	21.272	5.7276	2.802	26.8969	26.9802	31.2319	31.2332	25.9	25.4688	1.24964e+08	1.32384e+08	2.5219e+09	2.52429e+09	6.26162e+07	4.64384e+07
AEA94754.1	tellurite resistance protein [Enterococcus faecalis OG1RF]	Enterococcus faecalis OG1RF	45 kDa	9	0.98601		21.174	21.272	4.773	1.868	23.266	23.2591	32.9629	32.62	26.487	25.0941	1.00872e+07	1.00392e+07	8.37209e+09	6.60086e+09	9.40565e+07	3.58153e+07
AEA93900.1	ATP synthase F1 sector alpha subunit [Enterococcus faecalis OG1RF]	Enterococcus faecalis OG1RF	66 kDa	9			17.998	15.674	10.501	4.67	26.2236	25.8343	32.9104	32.6327	26.5102	25.46	7.83586e+07	5.98282e+07	8.0725e+09	6.65915e+09	9.55824e+07	4.61557e+07
AEA94625.1	fumarate reductase [Enterococcus faecalis OG1RF]	Enterococcus faecalis OG1RF	54 kDa	12			2.1174	1.1196	24.82	16.812	29.0173	29.0736	29.9389	29.9378	28.8575	28.072	5.43354e+08	5.64955e+08	1.02925e+09	1.02844e+09	4.86382e+08	2.8217e+08
AEA92917.1	elongation factor P [Enterococcus faecalis OG1RF]	Enterococcus faecalis OG1RF	21 kDa	5			19.057	23.512	4.773	2.802	26.4484	25.9022	32.5721	32.3965	26.4851	25.3769	9.15703e+07	6.27093e+07	6.38524e+09	5.65353e+09	9.39334e+07	4.3573e+07
AEA93424.1	glucose-6-phosphate 1-dehydrogenase [Enterococcus faecalis OG1RF]	Enterococcus faecalis OG1RF	59 kDa	6			17.998	25.751	4.773	1.868	22.3182	22.7431	31.163	31.0739	24.3475	23.0746	5.22922e+06	7.0205e+06	2.40429e+09	2.26033e+09	2.13468e+07	8.83385e+06
AEA94268.1	ATP-dependent Clp protease ATP-binding subunit [Enterococcus faecalis OG1RF]	Enterococcus faecalis OG1RF	46 kDa	7	0.98601	0.97101	23.291	17.914	3.8184	1.868	27.2109	27.2244	32.1353	31.9103	26.07	25.5168	1.55342e+08	1.56811e+08	4.71727e+09	4.03618e+09	7.04439e+07	4.80075e+07
AEA94330.1	universal stress protein [Enterococcus faecalis OG1RF]	Enterococcus faecalis OG1RF	18 kDa	7			20.115	20.153	4.773	3.736	26.8216	26.8521	33.0769	33.1658	27.0611	26.3385	1.18605e+08	1.21142e+08	9.06012e+09	9.6359e+09	1.40024e+08	8.48561e+07
AEA92944.1	septation ring formation regulator EzrA [Enterococcus faecalis OG1RF]	Enterococcus faecalis OG1RF	68 kDa	12		0.97101	19.057	19.033	6.6822	1.868	26.898	26.7445	31.8332	31.4516	25.4394	24.9835	1.25058e+08	1.12431e+08	3.82601e+09	2.93677e+09	4.55006e+07	3.31722e+07
AEA95107.1	large conductance mechanosensitive channel protein [Enterococcus faecalis OG1RF]	Enterococcus faecalis OG1RF	16 kDa	3			17.998	19.033	6.6822	3.736	23.3844	23.4569	34.1193	34.5171	27.5828	26.3554	1.09498e+07	1.1514e+07	1.86607e+10	2.45864e+10	2.01021e+08	8.58541e+07
AEA95067.1	50S ribosomal protein L28 [Enterococcus faecalis OG1RF]	Enterococcus faecalis OG1RF	7 kDa	2			23.291	23.512	1.9092		26.829	26.3426	32.5679	32.4338	25.431	25.2504	1.19216e+08	8.50947e+07	6.36676e+09	5.80158e+09	4.52368e+07	3.99151e+07
AEA94045.1	ATP-dependent hsl protease ATP-binding subunit HslU [Enterococcus faecalis OG1RF]	Enterococcus faecalis OG1RF	53 kDa	7	0.98601		20.115	17.914	5.7276	1.868	24.4614	24.3626	32.5119	32.2509	25.645	24.2984	2.31001e+07	2.15706e+07	6.12444e+09	5.11095e+09	5.24715e+07	2.06324e+07
AEA94019.1	CoA-binding domain protein [Enterococcus faecalis OG1RF]	Enterococcus faecalis OG1RF	16 kDa	6	0.98601	0.97101	21.174	19.033	2.8638	1.868	19.2005	19.9865	32.7384	32.5307	26.4904	25.2017	602472	1.03878e+06	7.16542e+09	6.20485e+09	9.42758e+07	3.85887e+07
AEA94412.1	group 2 glycosyl transferase [Enterococcus faecalis OG1RF]	Enterococcus faecalis OG1RF	120 kDa	13			17.998	20.153	5.7276	2.802	25.4923	24.4083	31.7027	31.5266	25.1394	24.1054	4.71994e+07	2.2266e+07	3.49506e+09	3.09357e+09	3.69589e+07	1.80486e+07
AEA93141.1	PTS family fructose porter, IIABC component [Enterococcus faecalis OG1RF]	Enterococcus faecalis OG1RF	67 kDa	12			15.88	12.316	12.41	4.67	27.2528	27.2391	32.3366	32.0316	27.3727	26.5096	1.59924e+08	1.58406e+08	5.42363e+09	4.39005e+09	1.73776e+08	9.55383e+07
AEA93280.1	glycine/betaine/carnitine/choline ABC superfamily ATP binding cassette transporter, binding protein [Enterococcus faecalis OG1RF]	Enterococcus faecalis OG1RF	34 kDa	8			20.115	17.914	5.7276	2.802	24.8668	24.6856	32.5428	32.358	26.1161	25.2648	3.05958e+07	2.69849e+07	6.25669e+09	5.50474e+09	7.27314e+07	4.03133e+07
AEA94014.1	inorganic diphosphatase [Enterococcus faecalis OG1RF]	Enterococcus faecalis OG1RF	33 kDa	8			16.939	15.674	9.546	3.736	26.0861	26.1723	33.8455	33.6805	27.6344	26.6307	7.12351e+07	7.56225e+07	1.54356e+10	1.37666e+10	2.0834e+08	1.03909e+08
AEA94096.1	NADPH-dependent FMN reductase domain protein [Enterococcus faecalis OG1RF]	Enterococcus faecalis OG1RF	20 kDa	2			14.822	17.914	5.7276	7.472	24.101	24.1651	33.3475	33.2665	27.2795	26.6265	1.79935e+07	1.8812e+07	1.09293e+10	1.03326e+10	1.62913e+08	1.03605e+08
AEA95195.1	thiamine biosynthesis lipoprotein [Enterococcus faecalis OG1RF]	Enterococcus faecalis OG1RF	39 kDa	9			19.057	19.033	6.6822	0.934	24.796	24.6198	31.7087	31.3715	25.669	24.747	2.91308e+07	2.57812e+07	3.5097e+09	2.77813e+09	5.33491e+07	2.81563e+07
AEA93221.1	leucine--tRNA ligase [Enterococcus faecalis OG1RF]	Enterococcus faecalis OG1RF	94 kDa	8			19.057	20.153	4.773	1.868	25.2288	25.2724	31.7829	31.7426	25.3929	24.782	3.93202e+07	4.05281e+07	3.69492e+09	3.59304e+09	4.40593e+07	2.88494e+07
AEA94731.1	oligoendopeptidase F [Enterococcus faecalis OG1RF]	Enterococcus faecalis OG1RF	69 kDa	5			19.057	17.914	3.8184	4.67	27.26	27.251	31.8425	31.6607	26.246	25.7154	1.6072e+08	1.59727e+08	3.85078e+09	3.39475e+09	7.95828e+07	5.50944e+07
AEA94686.1	P-ATPase superfamily P-type ATPase cadmium transporter [Enterococcus faecalis OG1RF]	Enterococcus faecalis OG1RF	65 kDa	6	0.98601		22.233	17.914	4.773		26.3081	26.3111	32.5441	32.4244	25.9745	25.2669	8.30834e+07	8.326e+07	6.26254e+09	5.76385e+09	6.59339e+07	4.03731e+07
AEA94144.1	UTP--glucose-1-phosphate uridylyltransferase [Enterococcus faecalis OG1RF]	Enterococcus faecalis OG1RF	33 kDa	6		0.97101	20.115	17.914	3.8184	1.868	28.3352	28.0196	33.2956	32.9013	27.4966	26.6428	3.38652e+08	2.72108e+08	1.05431e+10	8.02179e+09	1.89363e+08	1.04784e+08
AEA95133.1	succinyl-diaminopimelate desuccinylase [Enterococcus faecalis OG1RF]	Enterococcus faecalis OG1RF	45 kDa	7			21.174	16.794	4.773	1.868	23.2527	23.4864	33.2308	33.2744	27.2258	25.8165	9.99438e+06	1.17518e+07	1.00802e+10	1.03893e+10	1.56953e+08	5.90947e+07
AEA93330.1	50S ribosomal protein L20 [Enterococcus faecalis OG1RF]	Enterococcus faecalis OG1RF	14 kDa	4			16.939	15.674	5.7276	5.604	26.9107	27.067	32.787	32.5827	26.6848	26.0914	1.26159e+08	1.40602e+08	7.41101e+09	6.43217e+09	1.07873e+08	7.14974e+07
AEA92689.1	DNA-directed DNA polymerase III beta subunit [Enterococcus faecalis OG1RF]	Enterococcus faecalis OG1RF	42 kDa	7			16.939	20.153	4.773	2.802	25.4225	25.3627	32.7125	32.4985	25.964	24.9079	4.49699e+07	4.31455e+07	7.0378e+09	6.06777e+09	6.54528e+07	3.14787e+07
AEA93834.1	glycerone kinase PTS family porter component IIA [Enterococcus faecalis OG1RF]	Enterococcus faecalis OG1RF	14 kDa	2			22.233	17.914	1.9092	1.868	26.2146	25.7573	32.3665	32.1789	26.07	25.3409	7.78735e+07	5.67166e+07	5.53733e+09	4.86204e+09	7.04459e+07	4.24973e+07
AEA93686.1	NADPH-dependent FMN reductase domain protein [Enterococcus faecalis OG1RF]	Enterococcus faecalis OG1RF	47 kDa	8			17.998	21.272	3.8184	0.934	22.0152	22.009	30.2671	29.7403	23.3077	22.2052	4.23863e+06	4.22053e+06	1.29217e+09	8.96881e+08	1.03827e+07	4.83532e+06
AEA94098.1	signal recognition particle protein [Enterococcus faecalis OG1RF]	Enterococcus faecalis OG1RF	52 kDa	10	0.98601		17.998	15.674	4.773	2.802	27.5889	27.6294	31.85	31.6283	26.658	26.1504	2.01876e+08	2.0763e+08	3.8709e+09	3.31949e+09	1.05894e+08	7.44834e+07
AEA93644.1	metallo-beta-lactamase superfamily protein [Enterococcus faecalis OG1RF]	Enterococcus faecalis OG1RF	63 kDa	7			16.939	17.914	4.773	2.802	24.8061	25.1478	31.6564	31.6453	25.9727	24.8942	2.93353e+07	3.71731e+07	3.38471e+09	3.35892e+09	6.58505e+07	3.11815e+07
AEA94539.1	threonine synthase [Enterococcus faecalis OG1RF]	Enterococcus faecalis OG1RF	37 kDa	5			17.998	17.914	3.8184	2.802	24.2014	24.1262	32.2777	32.2885	25.9938	24.8517	1.92912e+07	1.83108e+07	5.20674e+09	5.2456e+09	6.68233e+07	3.0276e+07
AEA94136.1	tyrosine--tRNA ligase [Enterococcus faecalis OG1RF]	Enterococcus faecalis OG1RF	48 kDa	9			19.057	20.153	1.9092	1.868	31.3318	31.4021	31.8003	31.7	29.4593	29.4758	2.70275e+09	2.83781e+09	3.73977e+09	3.48867e+09	7.38107e+08	7.46603e+08
AEA94535.1	30S ribosomal protein S21 [Enterococcus faecalis OG1RF]	Enterococcus faecalis OG1RF	9 kDa	2			22.233	19.033	0.9546	0.934	26.4007	26.2609	32.3957	32.1581	26.1621	25.4873	8.85907e+07	8.04125e+07	5.65052e+09	4.79232e+09	7.50914e+07	4.7036e+07
AEA94058.1	3-methyl-2-oxobutanoate dehydrogenase [Enterococcus faecalis OG1RF]	Enterococcus faecalis OG1RF	36 kDa	10		0.97101			22.91	14.01	25.6406	25.9337	30.6829	30.5017	29.3212	28.5347	5.23119e+07	6.40932e+07	1.72369e+09	1.52029e+09	6.70736e+08	3.88868e+08
AEA93852.1	DEAD/DEAH box family ATP-dependent RNA helicase [Enterococcus faecalis OG1RF]	Enterococcus faecalis OG1RF	52 kDa	10		0.97101	15.88	15.674	3.8184	4.67	25.8226	25.8254	30.5392	30.3611	25.3235	24.7184	5.93437e+07	5.9458e+07	1.56038e+09	1.37909e+09	4.19886e+07	2.76044e+07
AEA94383.1	phosphoglucosamine mutase [Enterococcus faecalis OG1RF]	Enterococcus faecalis OG1RF	49 kDa	7	0.98601		15.88	17.914	3.8184	2.802	25.7601	25.7427	32.0777	31.7921	25.7502	24.9918	5.68293e+07	5.61464e+07	4.53249e+09	3.71854e+09	5.64397e+07	3.33642e+07
AEA94492.1	asparagine--tRNA ligase [Enterococcus faecalis OG1RF]	Enterococcus faecalis OG1RF	51 kDa	6			16.939	19.033	3.8184	1.868	25.6996	25.8232	32.3976	32.3196	26.4082	25.3467	5.44957e+07	5.93682e+07	5.65785e+09	5.36013e+09	8.90561e+07	4.26696e+07
AEA92811.1	ABC superfamily ATP binding cassette transporter, binding protein [Enterococcus faecalis OG1RF]	Enterococcus faecalis OG1RF	38 kDa	5			17.998	15.674	7.6368		24.9341	24.6412	31.1297	30.433	24.4719	23.6443	3.20563e+07	2.61661e+07	2.34953e+09	1.4496e+09	2.32688e+07	1.31116e+07
AEA93767.1	chaperone DnaJ [Enterococcus faecalis OG1RF]	Enterococcus faecalis OG1RF	42 kDa	6			16.939	17.914	3.8184	1.868	23.8965	23.9513	32.6639	32.4739	25.9408	24.4325	1.5616e+07	1.62206e+07	6.80499e+09	5.96522e+09	6.44086e+07	2.26421e+07
AEA94070.1	putative NADPH:quinone reductase [Enterococcus faecalis OG1RF]	Enterococcus faecalis OG1RF	35 kDa	6			17.998	16.794	2.8638	2.802	22.4286	22.252	33.2298	33.1247	26.2164	25.1294	5.64526e+06	4.99488e+06	1.00734e+10	9.36561e+09	7.79686e+07	3.67019e+07
AEA94911.1	metallo-beta-lactamase superfamily protein [Enterococcus faecalis OG1RF]	Enterococcus faecalis OG1RF	61 kDa	9			15.88	19.033	3.8184	1.868	28.0289	28.1847	30.9705	30.8098	26.4657	26.4718	2.73871e+08	3.05094e+08	2.10408e+09	1.88225e+09	9.26785e+07	9.30672e+07
AEA93079.1	M3 family peptidase [Enterococcus faecalis OG1RF]	Enterococcus faecalis OG1RF	70 kDa	7			14.822	20.153	1.9092	2.802	25.0999	24.9126	31.2254	31.2104	25.1422	23.9058	3.596e+07	3.15819e+07	2.51062e+09	2.4846e+09	3.70304e+07	1.57164e+07
AEA93775.1	N-acetylglucosamine-6-phosphate deacetylase [Enterococcus faecalis OG1RF]	Enterococcus faecalis OG1RF	42 kDa	4			15.88	13.435	7.6368	1.868	17.7963	19.8056	28.7533	28.4941	23.1233	21.1392	227624	916384	4.52491e+08	3.78073e+08	9.13716e+06	2.30957e+06
AEA92974.1	pyroglutamyl-peptidase I [Enterococcus faecalis OG1RF]	Enterococcus faecalis OG1RF	23 kDa	7			15.88	17.914	3.8184	1.868	25.3187	25.5004	32.9112	32.6516	26.4154	25.3925	4.18503e+07	4.74653e+07	8.07721e+09	6.74691e+09	8.95034e+07	4.40472e+07
AEA93191.1	thioredoxin superfamily protein [Enterococcus faecalis OG1RF]	Enterococcus faecalis OG1RF	20 kDa	3			15.88	15.674	4.773	2.802	27.5004	27.6397	33.453	33.2931	27.8685	26.8649	1.89861e+08	2.09106e+08	1.17583e+10	1.05249e+10	2.4505e+08	1.22218e+08
AEA94870.1	beta-ketoacyl-acyl-carrier-protein synthase II [Enterococcus faecalis OG1RF]	Enterococcus faecalis OG1RF	43 kDa	7			14.822	15.674	5.7276	2.802	26.79	26.5816	32.2263	32.0912	26.7743	25.9005	1.16033e+08	1.00428e+08	5.02454e+09	4.5754e+09	1.14783e+08	6.26347e+07
AEA94657.1	glyoxalase [Enterococcus faecalis OG1RF]	Enterococcus faecalis OG1RF	33 kDa	6			17.998	19.033	1.9092	0.934	26.9035	26.9023	31.5804	31.4141	25.2097	24.9125	1.25531e+08	1.25429e+08	3.21107e+09	2.86144e+09	3.88051e+07	3.15809e+07
AEA94278.1	glycerol-3-phosphate oxidase [Enterococcus faecalis OG1RF]	Enterococcus faecalis OG1RF	68 kDa	6			10.587	11.196	9.546	5.604	23.6264	23.9815	29.7425	29.616	26.8035	25.5746	1.29495e+07	1.65635e+07	8.98251e+08	8.22846e+08	1.17123e+08	4.9972e+07
AEA93672.1	acetolactate synthase [Enterococcus faecalis OG1RF]	Enterococcus faecalis OG1RF	60 kDa	12	0.98601		15.88	12.316	5.7276	2.802	23.902	24.272	30.5629	30.7612	24.9641	23.8911	1.56759e+07	2.0258e+07	1.58616e+09	1.81993e+09	3.27305e+07	1.55576e+07
AEA93352.1	ABC superfamily ATP binding cassette transporter, ABC protein [Enterococcus faecalis OG1RF]	Enterococcus faecalis OG1RF	41 kDa	11			14.822	11.196	7.6368	3.736	25.9769	26.594	31.8354	31.5947	26.325	25.5356	6.60422e+07	1.01298e+08	3.83198e+09	3.24294e+09	8.40667e+07	4.86373e+07
AEA94579.1	GTP-binding protein TypA/BipA [Enterococcus faecalis OG1RF]	Enterococcus faecalis OG1RF	68 kDa	9			13.763	16.794	3.8184	3.736	26.1983	26.2653	32.0048	31.8408	25.4821	25.1174	7.69974e+07	8.06595e+07	4.30929e+09	3.84626e+09	4.68668e+07	3.63995e+07
AEA93192.1	ATP-dependent Clp protease proteolytic subunit [Enterococcus faecalis OG1RF]	Enterococcus faecalis OG1RF	22 kDa	3			15.88	14.555	5.7276	1.868	22.9477	22.9536	33.7516	33.7427	27.7888	26.3297	8.08995e+06	8.12322e+06	1.44625e+10	1.43735e+10	2.31887e+08	8.43401e+07
AEA94057.1	branched-chain alpha-keto acid [Enterococcus faecalis OG1RF]	Enterococcus faecalis OG1RF	47 kDa	9		0.97101			17.183	15.878	27.7208	27.4204	25.3803	25.5892	28.4963	27.9069	2.21207e+08	1.79626e+08	4.36742e+07	5.04783e+07	3.78644e+08	2.51661e+08
AEA93770.1	YhgF like protein [Enterococcus faecalis OG1RF]	Enterococcus faecalis OG1RF	82 kDa	6	0.98601	1.942	15.88	15.674	0.9546	1.868	24.8257	25.0513	30.0539	29.9465	23.776	23.4065	2.9736e+07	3.47691e+07	1.11464e+09	1.03467e+09	1.43648e+07	1.11189e+07
AEA93110.1	peptidyl-prolyl cis-trans isomerase [Enterococcus faecalis OG1RF]	Enterococcus faecalis OG1RF	37 kDa	9			12.704	8.9568	8.5914	5.604	24.2206	24.0918	32.7786	32.5127	27.0095	25.7533	1.95493e+07	1.78789e+07	7.36775e+09	6.12791e+09	1.35108e+08	5.65592e+07
AEA92843.1	50S ribosomal protein L22 [Enterococcus faecalis OG1RF]	Enterococcus faecalis OG1RF	13 kDa	3			11.646	11.196	7.6368	5.604	26.7552	26.9771	34.4406	34.3585	28.4751	27.446	1.13271e+08	1.32104e+08	2.33159e+10	2.20256e+10	3.73137e+08	1.82841e+08
AEA92693.1	DNA topoisomerase (ATP-hydrolyzing) subunit A [Enterococcus faecalis OG1RF]	Enterococcus faecalis OG1RF	93 kDa	7			16.939	16.794	1.9092	1.868	26.4575	26.1381	30.2684	29.9607	24.9785	24.5273	9.2149e+07	7.38492e+07	1.29332e+09	1.04488e+09	3.30588e+07	2.41804e+07
AEA93185.1	excision endonuclease subunit UvrA [Enterococcus faecalis OG1RF]	Enterococcus faecalis OG1RF	104 kDa	9	0.98601	0.97101	12.704	15.674	4.773	1.868	24.5771	23.0929	30.487	30.3598	24.1823	22.4697	2.50294e+07	8.94681e+06	1.50486e+09	1.37791e+09	1.90371e+07	5.80842e+06
AEA95053.1	peptide ABC superfamily ATP binding cassette transporter, binding protein [Enterococcus faecalis OG1RF]	Enterococcus faecalis OG1RF	66 kDa	8			11.646	14.555	6.6822	3.736	22.6262	22.2459	31.6534	31.7887	26.0595	25.1354	6.4741e+06	4.97382e+06	3.37769e+09	3.70993e+09	6.99357e+07	3.68569e+07
AEA95249.1	oxaloacetate decarboxylase [Enterococcus faecalis OG1RF]	Enterococcus faecalis OG1RF	52 kDa	6			14.822	19.033	2.8638	0.934	23.3974	23.0999	32.2423	31.8577	25.9046	25.0917	1.10493e+07	8.9901e+06	5.08029e+09	3.89164e+09	6.28165e+07	3.57572e+07
AEA94123.1	formate--tetrahydrofolate ligase [Enterococcus faecalis OG1RF]	Enterococcus faecalis OG1RF	60 kDa	5			14.822	14.555	4.773	2.802	27.2172	27.1569	30.8534	30.8063	25.559	25.4253	1.56024e+08	1.49639e+08	1.94005e+09	1.87766e+09	4.94352e+07	4.50588e+07
AEA92849.1	50S ribosomal protein L24 [Enterococcus faecalis OG1RF]	Enterococcus faecalis OG1RF	11 kDa	2			12.704	6.7176	9.546	6.538	26.7843	27.0881	35.9506	35.8221	29.6253	28.2464	1.15582e+08	1.42668e+08	6.6406e+10	6.07463e+10	8.28147e+08	3.18432e+08
AEA92878.1	amino acid ABC superfamily ATP binding cassette transporter, membrane protein [Enterococcus faecalis OG1RF]	Enterococcus faecalis OG1RF	60 kDa	9	0.98601		15.88	15.674	2.8638	0.934	25.0465	25.1803	31.8492	31.5276	26.8023	26.072	3.46536e+07	3.80206e+07	3.86877e+09	3.09573e+09	1.17033e+08	7.05418e+07
AEA93879.1	DNA mismatch repair protein MutS [Enterococcus faecalis OG1RF]	Enterococcus faecalis OG1RF	88 kDa	9			14.822	17.914	1.9092	1.868	26.4792	26.2756	30.7959	30.6467	25.838	25.2159	9.35459e+07	8.12331e+07	1.8642e+09	1.68104e+09	5.99816e+07	3.89723e+07
AEA93183.1	amino acid ABC superfamily ATP binding cassette transporter, binding/permease protein [Enterococcus faecalis OG1RF]	Enterococcus faecalis OG1RF	80 kDa	11			13.763	16.794	4.773	0.934	25.9129	25.6576	31.368	31.2989	24.8243	24.5771	6.31782e+07	5.29307e+07	2.77152e+09	2.64178e+09	2.97069e+07	2.50294e+07
AEA95077.1	DNA-directed RNA polymerase subunit omega [Enterococcus faecalis OG1RF]	Enterococcus faecalis OG1RF	12 kDa	3			16.939	14.555	3.8184	0.934	25.2985	24.9656	31.7628	31.6231	25.7166	24.8397	4.1267e+07	3.27637e+07	3.64391e+09	3.30761e+09	5.51383e+07	3.00262e+07
AEA92781.1	L-serine dehydratase, iron-sulfur-dependent, alpha subunit [Enterococcus faecalis OG1RF]	Enterococcus faecalis OG1RF	31 kDa	6			21.174	15.674			31.8824	32.055	33.8697	33.6593	30.0754	30.1161	3.95885e+09	4.46184e+09	1.56963e+10	1.35662e+10	1.13138e+09	1.16374e+09
AEA94386.1	pyruvate:ferredoxin oxidoreductase [Enterococcus faecalis OG1RF]	Enterococcus faecalis OG1RF	138 kDa	10		0.97101	14.822	13.435	3.8184	1.868	22.4836	21.7867	30.9184	30.6434	24.2126	22.9933	5.86475e+06	3.61772e+06	2.02937e+09	1.67719e+09	1.94407e+07	8.34953e+06
AEA93146.1	NAD-dependent DNA ligase LigA [Enterococcus faecalis OG1RF]	Enterococcus faecalis OG1RF	76 kDa	8	0.98601		16.939	11.196	3.8184	1.868	27.1183	26.8737	31.0172	30.9362	26.102	25.4718	1.45684e+08	1.22963e+08	2.17322e+09	2.05452e+09	7.20245e+07	4.65361e+07
AEA94872.1	malonyl-CoA-[acyl-carrier-protein] transacylase [Enterococcus faecalis OG1RF]	Enterococcus faecalis OG1RF	34 kDa	4			13.763	16.794	2.8638	1.868	23.0344	22.8976	30.7102	30.6037	24.3213	23.1268	8.5909e+06	7.81391e+06	1.75671e+09	1.63166e+09	2.09623e+07	9.15926e+06
AEA94789.1	thioredoxin-disulfide reductase [Enterococcus faecalis OG1RF]	Enterococcus faecalis OG1RF	63 kDa	10			19.057	14.555	0.9546	0.934	25.3947	25.0977	31.1927	31.0154	24.791	24.1396	4.41139e+07	3.59054e+07	2.45439e+09	2.17049e+09	2.90298e+07	1.84816e+07
AEA93955.1	ribosome-associated GTPase EngA [Enterococcus faecalis OG1RF]	Enterococcus faecalis OG1RF	49 kDa	7			15.88	13.435	2.8638	2.802	26.466	26.2008	31.474	31.2618	26.0249	25.205	9.2697e+07	7.71328e+07	2.98281e+09	2.57471e+09	6.82779e+07	3.86765e+07
AEA95251.1	citrate (pro-3S)-lyase [Enterococcus faecalis OG1RF]	Enterococcus faecalis OG1RF	55 kDa	8			12.704	14.555	3.8184	3.736	25.3343	25.1386	31.8966	32.0121	25.8564	25.2253	4.23051e+07	3.69376e+07	3.99782e+09	4.33111e+09	6.07511e+07	3.92248e+07
AEA93587.1	ribonuclease PH/Ham1 protein [Enterococcus faecalis OG1RF]	Enterococcus faecalis OG1RF	49 kDa	9		0.97101	12.704	16.794	4.773		25.0511	24.889	30.3888	30.2295	24.8095	23.9324	3.4764e+07	3.10704e+07	1.40587e+09	1.25889e+09	2.94032e+07	1.6009e+07
AEA94998.1	peptide ABC superfamily ATP binding cassette transporter, binding protein [Enterococcus faecalis OG1RF]	Enterococcus faecalis OG1RF	61 kDa	9		0.97101	9.5283	12.316	5.7276	4.67	24.9548	24.9942	32.1168	32.0493	26.3734	25.0763	3.25199e+07	3.34203e+07	4.65705e+09	4.44425e+09	8.69306e+07	3.53771e+07
AEA93968.1	phospho-2-dehydro-3-deoxyheptonate aldolase [Enterococcus faecalis OG1RF]	Enterococcus faecalis OG1RF	37 kDa	7			12.704	12.316	3.8184	4.67	24.6984	24.4776	32.2633	32.089	26.3973	25.5083	2.72251e+07	2.33614e+07	5.15489e+09	4.56818e+09	8.83841e+07	4.77279e+07
AEA92790.1	UIT3 family protein [Enterococcus faecalis OG1RF] - ArcD	Enterococcus faecalis OG1RF	52 kDa	3			14.822	13.435	4.773	0.934	27.0111	27.0143	32.1208	31.9296	26.0322	25.792	1.35254e+08	1.35554e+08	4.66995e+09	4.09055e+09	6.8624e+07	5.80972e+07
AEA95112.1	glycosyl hydrolase [Enterococcus faecalis OG1RF]	Enterococcus faecalis OG1RF	103 kDa	8	0.98601	0.97101	17.998	13.435	0.9546		23.009	22.6753	30.8232	30.8245	23.2579	22.2154	8.44089e+06	6.69805e+06	1.89975e+09	1.90151e+09	1.00306e+07	4.86972e+06
AEA94347.1	NADH dehydrogenase [Enterococcus faecalis OG1RF]	Enterococcus faecalis OG1RF	44 kDa	6			15.88	16.794	1.9092		27.6722	28.1352	31.6461	31.8139	26.3958	26.3055	2.13869e+08	2.94818e+08	3.36064e+09	3.77514e+09	8.8296e+07	8.29373e+07
AEA93145.1	ATP-dependent DNA helicase PcrA [Enterococcus faecalis OG1RF]	Enterococcus faecalis OG1RF	90 kDa	8		2.913	13.763	12.316	1.9092	1.868	25.5954	25.6921	29.5718	29.311	23.7405	23.7738	5.06979e+07	5.42119e+07	7.97973e+08	6.66002e+08	1.40156e+07	1.43428e+07
AEA94323.1	GTP diphosphokinase [Enterococcus faecalis OG1RF]	Enterococcus faecalis OG1RF	84 kDa	6			11.646	11.196	4.773	4.67	25.0323	24.4168	30.3421	30.1123	24.4271	23.6987	3.43132e+07	2.23976e+07	1.36112e+09	1.16064e+09	2.25572e+07	1.36152e+07
AEA93929.1	RNA polymerase sigma factor rpoD [Enterococcus faecalis OG1RF]	Enterococcus faecalis OG1RF	42 kDa	5			13.763	13.435	3.8184	1.868	22.9485	21.9404	32.1103	31.9158	25.7871	24.6407	8.09432e+06	4.02469e+06	4.63613e+09	4.05143e+09	5.79001e+07	2.61577e+07
AEA94066.1	short chain dehydrogenase [Enterococcus faecalis OG1RF]	Enterococcus faecalis OG1RF	29 kDa	9			13.763	15.674	2.8638	0.934	25.7848	25.6826	31.4753	31.1553	25.3268	24.8949	5.78114e+07	5.38556e+07	2.98555e+09	2.39151e+09	4.20836e+07	3.11973e+07
AEA94811.1	protein of hypothetical function DUF970 [Enterococcus faecalis OG1RF]	Enterococcus faecalis OG1RF	12 kDa	4			14.822	14.555	1.9092	1.868	27.7589	27.9718	32.5981	32.3624	26.7492	26.6325	2.27122e+08	2.63247e+08	6.50118e+09	5.5216e+09	1.12803e+08	1.04038e+08
AEA93395.1	xaa-Pro dipeptidase [Enterococcus faecalis OG1RF]	Enterococcus faecalis OG1RF	39 kDa	6			11.646	17.914	2.8638	0.934	26.7195	26.8348	31.0769	30.8493	25.477	25.1631	1.10505e+08	1.19698e+08	2.26501e+09	1.93447e+09	4.67013e+07	3.75695e+07
AEA93321.1	oligopeptide ABC superfamily ATP binding cassette transporter, binding protein [Enterococcus faecalis OG1RF]	Enterococcus faecalis OG1RF	61 kDa	8		0.97101	9.5283	12.316	6.6822	1.868	23.0724	23.0847	31.5216	31.2821	24.7919	23.2354	8.82017e+06	8.89579e+06	3.08287e+09	2.61135e+09	2.90477e+07	9.87529e+06
AEA92932.1	aminopeptidase C [Enterococcus faecalis OG1RF]	Enterococcus faecalis OG1RF	50 kDa	5			12.704	13.435	4.773	0.934	27.1012	27.161	31.6259	31.5043	26.4668	25.965	1.4397e+08	1.50067e+08	3.3139e+09	3.04603e+09	9.27501e+07	6.55008e+07
AEA95173.1	30S ribosomal protein S9 [Enterococcus faecalis OG1RF]	Enterococcus faecalis OG1RF	14 kDa	3			12.704	14.555	2.8638	1.868	26.8376	26.9019	34.9312	34.7928	26.0391	25.0954	1.19924e+08	1.25394e+08	3.27589e+10	2.97626e+10	6.89544e+07	3.58479e+07
AEA94164.1	ribosomal subunit interface protein [Enterococcus faecalis OG1RF]	Enterococcus faecalis OG1RF	22 kDa	4			13.763	11.196	3.8184	2.802	26.6457	26.1745	32.3534	32.2961	26.2299	25.4979	1.04988e+08	7.57384e+07	5.48711e+09	5.27333e+09	7.87026e+07	4.73825e+07
AEA94319.1	aspartate--tRNA ligase [Enterococcus faecalis OG1RF]	Enterococcus faecalis OG1RF	67 kDa	8			12.704	13.435	2.8638	2.802	22.2505	22.1647	30.6345	29.7378	23.3914	21.9066	4.98965e+06	4.70157e+06	1.66687e+09	8.95311e+08	1.10029e+07	3.93132e+06
AEA94685.1	hypothetical protein OG1RF_11998 [Enterococcus faecalis OG1RF]	Enterococcus faecalis OG1RF	11 kDa	3			12.704	14.555	2.8638	1.868	22.791	22.8687	33.0388	33.0311	26.5681	25.177	7.25718e+06	7.65878e+06	8.82399e+09	8.77708e+09	9.94924e+07	3.79336e+07
AEA92856.1	50S ribosomal protein L30 [Enterococcus faecalis OG1RF]	Enterococcus faecalis OG1RF	6 kDa	3			12.704	10.076	4.773	3.736	28.5374	27.6378	34.0954	33.8181	28.3142	27.1544	3.89598e+08	2.08834e+08	1.83545e+10	1.51451e+10	3.33744e+08	1.49381e+08
AEA95118.1	phosphoribosyl pyrophosphate synthetase [Enterococcus faecalis OG1RF]	Enterococcus faecalis OG1RF	35 kDa	6			13.763	12.316	4.773	0.934	23.973	24.1182	30.3529	30.2228	24.3515	23.2594	1.64662e+07	1.82095e+07	1.37129e+09	1.25308e+09	2.14056e+07	1.00407e+07
AEA93574.1	iron-sulfur cluster-binding protein [Enterococcus faecalis OG1RF]	Enterococcus faecalis OG1RF	55 kDa	6			14.822	16.794	0.9546		22.2427	21.9348	31.4087	31.1858	24.6601	23.6306	4.96268e+06	4.00902e+06	2.85079e+09	2.44267e+09	2.65114e+07	1.29875e+07
AEA93126.1	peptide chain release factor RF3 [Enterococcus faecalis OG1RF]	Enterococcus faecalis OG1RF	60 kDa	6	0.98601	0.97101	13.763	7.8372	3.8184	2.802	26.7213	26.6956	30.8731	30.6246	25.7394	25.6814	1.10639e+08	1.08688e+08	1.96667e+09	1.65547e+09	5.60167e+07	5.38115e+07
AEA92854.1	50S ribosomal protein L18 [Enterococcus faecalis OG1RF]	Enterococcus faecalis OG1RF	13 kDa	3	0.98601	0.97101	12.704	13.435	1.9092	0.934	28.119	27.7433	33.3742	33.2528	27.5209	26.6706	2.9152e+08	2.24686e+08	1.11338e+10	1.02353e+10	1.92579e+08	1.06823e+08
AEA94152.1	phosphate transport system regulatory protein PhoU [Enterococcus faecalis OG1RF]	Enterococcus faecalis OG1RF	26 kDa	6			12.704	14.555	1.9092	1.868	24.1957	24.151	31.1572	31.2041	24.817	23.9612	1.92144e+07	1.86281e+07	2.39469e+09	2.47383e+09	2.95564e+07	1.63319e+07
AEA93581.1	phenylalanyl-tRNA synthetase beta subunit [Enterococcus faecalis OG1RF]	Enterococcus faecalis OG1RF	89 kDa	9			14.822	12.316	2.8638	0.934	25.1487	24.9745	30.0666	29.8179	24.7029	24.0158	3.71966e+07	3.29659e+07	1.12449e+09	9.46405e+08	2.73086e+07	1.6962e+07
AEA92848.1	50S ribosomal protein L14 [Enterococcus faecalis OG1RF]	Enterococcus faecalis OG1RF	13 kDa	4			12.704	10.076	4.773	2.802	22.3697	21.6011	33.5835	33.4697	26.8582	25.735	5.41949e+06	3.18111e+06	1.28719e+10	1.18954e+10	1.21657e+08	5.58485e+07
AEA93325.1	ABC superfamily ATP binding cassette transporter, ABC protein [Enterococcus faecalis OG1RF]	Enterococcus faecalis OG1RF	39 kDa	5	0.98601		11.646	11.196	1.9092	3.736	21.2849	21.3933	30.4488	30.4019	24.2354	22.7152	2.55496e+06	2.75448e+06	1.4656e+09	1.41868e+09	1.97513e+07	6.88563e+06
AEA93326.1	ABC superfamily ATP binding cassette transporter, ABC protein [Enterococcus faecalis OG1RF]	Enterococcus faecalis OG1RF	36 kDa	5			9.5283	13.435	5.7276	0.934	25.0232	24.7986	31.4743	31.6699	26.1298	25.081	3.40995e+07	2.91835e+07	2.98334e+09	3.41653e+09	7.3428e+07	3.54932e+07
AEA94795.1	M42 family glutamyl aminopeptidase [Enterococcus faecalis OG1RF]	Enterococcus faecalis OG1RF	40 kDa	3			9.5283	13.435	3.8184	2.802	21.1115	19.2347	30.3259	30.1303	24.2533	23.0577	2.26563e+06	616909	1.34587e+09	1.17525e+09	1.99968e+07	8.73063e+06
AEA93152.1	23S rRNA (uracil-5-)-methyltransferase [Enterococcus faecalis OG1RF]	Enterococcus faecalis OG1RF	53 kDa	7			15.88	12.316	0.9546	0.934	22.8607	23.297	29.8571	29.5473	23.6455	22.7379	7.61636e+06	1.03062e+07	9.72452e+08	7.84573e+08	1.3122e+07	6.99503e+06
AEA94878.1	2-hydroxy-3-oxopropionate reductase [Enterococcus faecalis OG1RF]	Enterococcus faecalis OG1RF	32 kDa	6			14.822	11.196	2.8638	0.934	26.7774	26.5294	31.233	31.3172	26.4142	25.4776	1.15025e+08	9.68595e+07	2.52385e+09	2.67554e+09	8.94273e+07	4.67233e+07
AEA92808.1	pyrimidine-nucleoside phosphorylase [Enterococcus faecalis OG1RF]	Enterococcus faecalis OG1RF	51 kDa	8			9.5283	16.794	3.8184		24.8151	24.4491	30.3795	30.4591	24.4329	23.1115	2.95187e+07	2.29049e+07	1.39681e+09	1.47603e+09	2.26485e+07	9.06263e+06
AEA93573.1	cysteine-rich domain protein [Enterococcus faecalis OG1RF]	Enterococcus faecalis OG1RF	28 kDa	5			15.88	13.435	0.9546		26.437	27.1924	32.1918	31.874	25.7422	25.2634	9.08488e+07	1.53361e+08	4.90566e+09	3.93584e+09	5.61277e+07	4.02751e+07
AEA94477.1	GTP-binding protein LepA [Enterococcus faecalis OG1RF]	Enterococcus faecalis OG1RF	69 kDa	6	0.98601	0.97101	10.587	11.196	2.8638	1.868	24.9261	24.9825	30.8845	30.5087	25.0601	24.0937	3.18787e+07	3.31507e+07	1.98221e+09	1.52769e+09	3.49813e+07	1.79027e+07
AEA95228.1	GTP-binding protein YchF [Enterococcus faecalis OG1RF]	Enterococcus faecalis OG1RF	41 kDa	8	0.98601	0.97101	11.646	12.316	1.9092	0.934	24.7433	24.6405	30.6495	30.3605	24.1696	23.294	2.80849e+07	2.61544e+07	1.68426e+09	1.37856e+09	1.88696e+07	1.02846e+07
AEA94360.1	tRNA (5-methylaminomethyl-2-thiouridylate)-methyltransferase [Enterococcus faecalis OG1RF]	Enterococcus faecalis OG1RF	42 kDa	8			9.5283	11.196	5.7276	1.868	23.5356	24.9604	30.6624	30.5753	24.9635	24.0382	1.21597e+07	3.26454e+07	1.69947e+09	1.59991e+09	3.27169e+07	1.72278e+07
AEA94355.1	DNA topoisomerase TopB [Enterococcus faecalis OG1RF]	Enterococcus faecalis OG1RF	86 kDa	7			11.646	13.435	2.8638	0.934	26.3747	26.4875	30.2005	30.0644	24.7496	24.9184	8.70126e+07	9.40872e+07	1.23381e+09	1.12278e+09	2.82082e+07	3.17088e+07
AEA94779.1	transcription termination/antitermination factor NusG [Enterococcus faecalis OG1RF]	Enterococcus faecalis OG1RF	20 kDa	6			12.704	11.196	2.8638	1.868	23.6477	23.4985	32.3064	32.0124	25.7865	24.5448	1.31425e+07	1.1851e+07	5.3111e+09	4.3321e+09	5.78772e+07	2.44748e+07
AEA94687.1	NAD(+) synthase [Enterococcus faecalis OG1RF]	Enterococcus faecalis OG1RF	30 kDa	5			13.763	10.076	2.8638	1.868	25.1197	24.647	31.2002	31.3524	25.4017	24.6777	3.64573e+07	2.6271e+07	2.46707e+09	2.7417e+09	4.43264e+07	2.68371e+07
AEA92703.1	ABC superfamily ATP binding cassette transporter, ABC protein [Enterococcus faecalis OG1RF]	Enterococcus faecalis OG1RF	61 kDa	7			11.646	13.435	2.8638	0.934	22.9124	22.8602	30.3568	29.9239	23.271	22.6261	7.8945e+06	7.61393e+06	1.37505e+09	1.01859e+09	1.01222e+07	6.47327e+06
AEA93824.1	glucan 1,6-alpha-glucosidase [Enterococcus faecalis OG1RF]	Enterococcus faecalis OG1RF	63 kDa	4	0.98601	1.942	8.4696	8.9568	2.8638	3.736	21.0097	20.3919	30.1406	29.9548	23.9161	22.8251	2.11135e+06	1.37582e+06	1.18363e+09	1.04059e+09	1.58298e+07	7.43104e+06
AEA95044.1	glutathione synthase [Enterococcus faecalis OG1RF]	Enterococcus faecalis OG1RF	87 kDa	8			8.4696	13.435	3.8184	1.868	22.5267	22.2417	29.4375	29.4637	23.8333	22.4673	6.04232e+06	4.95914e+06	7.27072e+08	7.40395e+08	1.4946e+07	5.79854e+06
AEA93413.1	UDP-N-acetylmuramoylalanine--D-glutamate ligase [Enterococcus faecalis OG1RF]	Enterococcus faecalis OG1RF	50 kDa	7			13.763	11.196	1.9092	0.934	26.2048	26.363	30.2572	30.0581	24.914	24.7205	7.73474e+07	8.63085e+07	1.2833e+09	1.1179e+09	3.16129e+07	2.76446e+07
AEA94279.1	glycerol kinase [Enterococcus faecalis OG1RF]	Enterococcus faecalis OG1RF	55 kDa	7			4.2348	6.7176	9.546	5.604	26.9548	26.8348	29.7233	29.9592	27.0012	26.2895	1.30074e+08	1.19699e+08	8.86368e+08	1.04378e+09	1.34331e+08	8.20191e+07
AEA93142.1	1-phosphofructokinase [Enterococcus faecalis OG1RF]	Enterococcus faecalis OG1RF	33 kDa	4			9.5283	8.9568	4.773	3.736	27.5917	27.4292	30.6581	30.4406	26.3543	25.8131	2.02268e+08	1.80721e+08	1.69431e+09	1.45721e+09	8.57877e+07	5.89565e+07
AEA94575.1	pyruvate carboxylase [Enterococcus faecalis OG1RF]	Enterococcus faecalis OG1RF	129 kDa	10		0.97101	12.704	11.196	2.8638		25.0665	24.8662	30.8509	30.784	24.3924	23.8082	3.5138e+07	3.05831e+07	1.93669e+09	1.84891e+09	2.20209e+07	1.46883e+07
AEA93890.1	glutamate dehydrogenase [Enterococcus faecalis OG1RF]	Enterococcus faecalis OG1RF	49 kDa	9			10.587	17.914			24.7124	24.6522	30.8629	31.0066	24.8662	24.4414	2.74894e+07	2.63665e+07	1.95277e+09	2.15738e+09	3.05818e+07	2.27824e+07
AEA93578.1	ATP-dependent nuclease subunit A [Enterococcus faecalis OG1RF]	Enterococcus faecalis OG1RF	147 kDa	9		0.97101	12.704	12.316		0.934	22.2241	21.8781	29.3459	29.2545	23.6446	21.9182	4.89914e+06	3.85452e+06	6.82329e+08	6.40462e+08	1.3114e+07	3.96308e+06
AEA93972.1	3-phosphoshikimate 1-carboxyvinyltransferase [Enterococcus faecalis OG1RF]	Enterococcus faecalis OG1RF	46 kDa	6			10.587	10.076	4.773	0.934	19.6054	19.8557	30.2844	29.8799	23.8128	22.8081	797631	948796	1.30774e+09	9.87983e+08	1.47351e+07	7.34385e+06
AEA94688.1	nicotinate phosphoribosyltransferase [Enterococcus faecalis OG1RF]	Enterococcus faecalis OG1RF	57 kDa	6			11.646	11.196	2.8638	0.934	22.7908	23.0898	29.9941	29.7096	23.6943	22.684	7.2562e+06	8.92721e+06	1.06937e+09	8.77993e+08	1.35739e+07	6.73848e+06
AEA94534.1	GatB/Yqey family protein [Enterococcus faecalis OG1RF]	Enterococcus faecalis OG1RF	17 kDa	5			9.5283	8.9568	2.8638	4.67	27.0583	27.2273	31.8387	31.8537	27.0061	26.3207	1.39757e+08	1.57122e+08	3.84065e+09	3.88068e+09	1.34782e+08	8.38171e+07
AEA94516.1	ABC superfamily ATP binding cassette transporter, ABC protein [Enterococcus faecalis OG1RF]	Enterococcus faecalis OG1RF	30 kDa	3			11.646	8.9568	2.8638	2.802	17.6223	18.0716	31.3451	31.4506	25.4926	24.5147	201760	275486	2.72786e+09	2.93478e+09	4.72119e+07	2.39697e+07
AEA93575.1	YkgG family protein [Enterococcus faecalis OG1RF]	Enterococcus faecalis OG1RF	27 kDa	4			12.704	11.196	1.9092	0.934	22.8959	23.0755	31.0397	30.8705	24.1416	22.8566	7.80484e+06	8.83947e+06	2.20742e+09	1.96312e+09	1.85073e+07	7.59483e+06
AEA94191.1	branched-chain-amino-acid transaminase [Enterococcus faecalis OG1RF]	Enterococcus faecalis OG1RF	37 kDa	4			10.587	11.196	3.8184	0.934	24.7547	24.4161	29.2836	28.8282	23.7832	23.913	2.83088e+07	2.23869e+07	6.53478e+08	4.76591e+08	1.44359e+07	1.57953e+07
AEA95071.1	non-specific serine/threonine protein kinase [Enterococcus faecalis OG1RF]	Enterococcus faecalis OG1RF	77 kDa	6	0.98601		9.5283	12.316	2.8638	0.934	27.2039	27.1726	30.673	30.5483	25.378	25.2476	1.54596e+08	1.51273e+08	1.71196e+09	1.57022e+09	4.36055e+07	3.98359e+07
AEA95234.1	myosin-cross-reactive antigen [Enterococcus faecalis OG1RF]	Enterococcus faecalis OG1RF	68 kDa	7			11.646	11.196	1.9092	0.934	26.4274	25.6292	31.2808	31.2383	25.3803	24.2488	9.02471e+07	5.18976e+07	2.60887e+09	2.53322e+09	4.36756e+07	1.9935e+07
AEA93121.1	tagatose-bisphosphate aldolase [Enterococcus faecalis OG1RF]	Enterococcus faecalis OG1RF	36 kDa	4			9.5283	12.316	2.8638	0.934	25.8704	25.8379	31.1235	30.9963	25.7439	24.9497	6.13416e+07	5.99781e+07	2.33934e+09	2.14198e+09	5.61949e+07	3.24039e+07
AEA94527.1	glycyl-tRNA synthetase alpha subunit [Enterococcus faecalis OG1RF]	Enterococcus faecalis OG1RF	36 kDa	4			7.4109	7.8372	5.7276	3.736	25.0657	24.9581	31.9435	31.7183	25.7819	24.9456	3.51189e+07	3.2595e+07	4.1299e+09	3.53321e+09	5.76933e+07	3.2313e+07
AEA94919.1	thiol peroxidase [Enterococcus faecalis OG1RF]	Enterococcus faecalis OG1RF	19 kDa	2			12.704	8.9568	1.9092	1.868	26.6282	25.8123	32.5769	32.6584	26.755	25.9189	1.03729e+08	5.89206e+07	6.40638e+09	6.77885e+09	1.13257e+08	6.34422e+07
AEA93606.1	cof family protein [Enterococcus faecalis OG1RF]	Enterococcus faecalis OG1RF	30 kDa	4			10.587	10.076	3.8184	0.934	21.4723	20.8667	31.294	30.8492	24.8546	23.7347	2.90948e+06	1.912e+06	2.63293e+09	1.93439e+09	3.03376e+07	1.39588e+07
AEA94087.1	adenine phosphoribosyltransferase [Enterococcus faecalis OG1RF]	Enterococcus faecalis OG1RF	19 kDa	5			10.587	11.196	2.8638	0.934	27.0437	26.854	32.3426	32.1255	26.3527	25.7031	1.38345e+08	1.21299e+08	5.44616e+09	4.68523e+09	8.56953e+07	5.46249e+07
AEA92692.1	DNA topoisomerase (ATP-hydrolyzing) subunit B [Enterococcus faecalis OG1RF]	Enterococcus faecalis OG1RF	73 kDa	7	0.98601		10.587	10.076	3.8184		21.341	20.916	30.9192	30.6737	24.789	23.6643	2.65634e+06	1.97854e+06	2.03057e+09	1.71285e+09	2.89898e+07	1.32943e+07
AEA93057.1	hypothetical protein OG1RF_10370 [Enterococcus faecalis OG1RF]	Enterococcus faecalis OG1RF	32 kDa	4			11.646	12.316	1.9092		25.9787	26.137	33.1129	32.722	26.5458	25.6659	6.61265e+07	7.37949e+07	9.28937e+09	7.08458e+09	9.79646e+07	5.32356e+07
AEA93399.1	bifunctional methylenetetrahydrofolate dehydrogenase/methylenetetrahydrofolate cyclohydrolase [Enterococcus faecalis OG1RF]	Enterococcus faecalis OG1RF	31 kDa	4			14.822	10.076	0.9546		23.9107	24.0391	30.2248	30.3246	23.9378	22.8081	1.57704e+07	1.72384e+07	1.25482e+09	1.34469e+09	1.60696e+07	7.34403e+06
AEA93604.1	lactoylglutathione lyase [Enterococcus faecalis OG1RF]	Enterococcus faecalis OG1RF	14 kDa	4			11.646	13.435		0.934	22.775	22.4369	31.3664	31.5172	25.4825	24.5251	7.17701e+06	5.67773e+06	2.76834e+09	3.07346e+09	4.68817e+07	2.41431e+07
AEA93934.1	obg family GTPase CgtA [Enterococcus faecalis OG1RF]	Enterococcus faecalis OG1RF	48 kDa	7			10.587	8.9568	2.8638	1.868	25.4394	24.7489	28.9173	28.4253	24.9879	23.4639	4.55019e+07	2.81942e+07	5.06953e+08	3.60464e+08	3.32737e+07	1.15698e+07
AEA93927.1	E1-E2 family cation-transporting ATPase [Enterococcus faecalis OG1RF]	Enterococcus faecalis OG1RF	86 kDa	5			9.5283	8.9568	2.8638	2.802	25.4554	25.2809	30.8546	30.6924	25.1402	25.0923	4.60076e+07	4.07657e+07	1.94155e+09	1.73512e+09	3.69799e+07	3.5771e+07
AEA93764.1	co-chaperone GrpE [Enterococcus faecalis OG1RF]	Enterococcus faecalis OG1RF	20 kDa	2			11.646	10.076	1.9092	0.934	23.5927	23.6167	32.0946	31.6575	25.2321	23.5933	1.26508e+07	1.28628e+07	4.58616e+09	3.38721e+09	3.94101e+07	1.26559e+07
AEA94515.1	iron-sulfur ABC superfamily ATP binding cassette transporter, membrane protein [Enterococcus faecalis OG1RF]	Enterococcus faecalis OG1RF	48 kDa	6			10.587	7.8372	2.8638	2.802	23.5877	23.2453	30.2091	30.3968	24.2996	23.6904	1.26067e+07	9.94313e+06	1.24125e+09	1.41364e+09	2.06492e+07	1.3537e+07
AEA94834.1	glucokinase [Enterococcus faecalis OG1RF]	Enterococcus faecalis OG1RF	34 kDa	7			11.646	12.316	0.9546		25.1425	24.7076	30.7376	30.4648	25.4081	24.9223	3.70377e+07	2.73989e+07	1.79038e+09	1.48192e+09	4.45257e+07	3.17949e+07
AEA94060.1	dihydrolipoyl dehydrogenase [Enterococcus faecalis OG1RF]	Enterococcus faecalis OG1RF	51 kDa	4					12.41	9.34	26.4967	26.5556	26.2972	25.7627	26.5897	26.2176	9.46878e+07	9.86321e+07	8.2463e+07	5.69304e+07	1.00993e+08	7.80347e+07
AEA94645.1	M20/DapE family protein YgeY [Enterococcus faecalis OG1RF]	Enterococcus faecalis OG1RF	49 kDa	8	1.972	0.97101	6.3522	6.7176	3.8184	2.802	26.6575	26.7278	29.8597	29.6454	25.5915	25.3054	1.05857e+08	1.11136e+08	9.7426e+08	8.39783e+08	5.0559e+07	4.14654e+07
AEA92882.1	maltose O-acetyltransferase [Enterococcus faecalis OG1RF]	Enterococcus faecalis OG1RF	31 kDa	4	0.98601	0.97101	8.4696	7.8372	1.9092	2.802	19.4647	20.7237	30.315	30.2587	24.3334	22.9681	723522	1.73164e+06	1.33578e+09	1.28467e+09	2.11389e+07	8.20507e+06
AEA92888.1	transcription-repair coupling factor [Enterococcus faecalis OG1RF]	Enterococcus faecalis OG1RF	136 kDa	7			10.587	11.196	0.9546	0.934	23.9491	23.831	29.2944	29.1763	22.9744	22.2681	1.61961e+07	1.49222e+07	6.58401e+08	6.06653e+08	8.24129e+06	5.05097e+06
AEA92822.1	purine nucleoside phosphorylase [Enterococcus faecalis OG1RF]	Enterococcus faecalis OG1RF	26 kDa	5			6.3522	7.8372	6.6822	1.868	21.0774	20.5032	31.9746	31.8808	25.9996	24.5046	2.21278e+06	1.48623e+06	4.22002e+09	3.95426e+09	6.70882e+07	2.38026e+07
AEA93958.1	tetratricopeptide repeat family protein [Enterococcus faecalis OG1RF]	Enterococcus faecalis OG1RF	48 kDa	3			10.587	11.196		1.868	25.876	25.8029	29.7488	29.4866	25.1254	24.9447	6.15812e+07	5.85374e+07	9.02167e+08	7.52234e+08	3.66027e+07	3.22936e+07
AEA92809.1	deoxyribose-phosphate aldolase [Enterococcus faecalis OG1RF]	Enterococcus faecalis OG1RF	23 kDa	5			10.587	11.196	1.9092		27.9675	27.8874	31.5948	31.4781	26.4156	26.1307	2.62448e+08	2.4828e+08	3.24326e+09	2.9913e+09	8.95145e+07	7.3471e+07
AEA93772.1	aspartate aminotransferase [Enterococcus faecalis OG1RF]	Enterococcus faecalis OG1RF	46 kDa	4	1.972	0.97101	8.4696	4.4784	2.8638	2.802	20.7806	20.9649	30.1939	30.6208	24.8028	23.6332	1.80129e+06	2.04674e+06	1.22818e+09	1.65108e+09	2.92683e+07	1.30105e+07
AEA95217.1	ATPase/chaperone ClpC, probable specificity factor for ClpP protease [Enterococcus faecalis OG1RF]	Enterococcus faecalis OG1RF	93 kDa	6		0.97101	8.4696	6.7176	4.773	0.934	22.4999	22.7312	29.882	29.3706	24.5171	23.2246	5.93122e+06	6.96272e+06	9.89408e+08	6.941e+08	2.40089e+07	9.80158e+06
AEA92789.1	global nitrogen regulator NtcA [Enterococcus faecalis OG1RF]	Enterococcus faecalis OG1RF	27 kDa	4			7.4109	7.8372	3.8184	2.802	26.3206	27.002	32.6605	32.7701	26.691	25.8846	8.38092e+07	1.34405e+08	6.78899e+09	7.3245e+09	1.08338e+08	6.19491e+07
AEA95022.1	30S ribosomal protein S15 [Enterococcus faecalis OG1RF]	Enterococcus faecalis OG1RF	12 kDa	2	0.98601		5.2935	6.7176	3.8184	4.67	26.5365	26.4101	24.0606	25.4773	24.1748	24.2148	9.73387e+07	8.91721e+07	1.74974e+07	4.67119e+07	1.89379e+07	1.94709e+07
AEA93727.1	transcription termination factor NusA [Enterococcus faecalis OG1RF]	Enterococcus faecalis OG1RF	45 kDa	6			8.4696	8.9568	3.8184	0.934	26.844	26.7305	32.1695	31.9365	26.5829	25.6049	1.2046e+08	1.11349e+08	4.83043e+09	4.10994e+09	1.00518e+08	5.10319e+07
AEA93576.1	signal peptidase I LepB [Enterococcus faecalis OG1RF]	Enterococcus faecalis OG1RF	21 kDa	7			11.646	8.9568	0.9546	0.934	21.3203	21.84	30.7297	30.4815	23.8843	22.591	2.61845e+06	3.75394e+06	1.78061e+09	1.49915e+09	1.54839e+07	6.31764e+06
AEA94094.1	30S ribosomal protein S16 [Enterococcus faecalis OG1RF]	Enterococcus faecalis OG1RF	11 kDa	3			6.3522	7.8372	4.773	2.802	23.4788	23.8029	33.0435	32.9975	26.4893	25.2969	1.16904e+07	1.46351e+07	8.85259e+09	8.5751e+09	9.42079e+07	4.12225e+07
AEA94697.1	CoA-binding domain protein [Enterococcus faecalis OG1RF]	Enterococcus faecalis OG1RF	24 kDa	3			7.4109	10.076	3.8184	0.934	22.0843	21.9002	30.5449	30.5413	23.995	22.3784	4.44668e+06	3.91407e+06	1.56646e+09	1.5626e+09	1.67186e+07	5.45234e+06
AEA94888.1	D-isomer specific 2-hydroxyacid dehydrogenase [Enterococcus faecalis OG1RF]	Enterococcus faecalis OG1RF	36 kDa	4			7.4109	8.9568	3.8184	1.868	25.068	25.4352	31.2679	31.1952	26.0039	25.0673	3.51743e+07	4.53675e+07	2.58563e+09	2.45858e+09	6.72883e+07	3.51564e+07
AEA94874.1	acyl carrier protein [Enterococcus faecalis OG1RF]	Enterococcus faecalis OG1RF	9 kDa	2			7.4109	5.598	5.7276	2.802	19.7309	21.9349	33.5913	33.5362	27.8636	26.9355	870174	4.00931e+06	1.29416e+10	1.24565e+10	2.44227e+08	1.2835e+08
AEA94059.1	3-methyl-2-oxobutanoate dehydrogenase [Enterococcus faecalis OG1RF]	Enterococcus faecalis OG1RF	37 kDa	6					12.41	7.472	25.8204	25.7756	26.9798	26.8568	27.7884	27.2323	5.92535e+07	5.74422e+07	1.32355e+08	1.21537e+08	2.31808e+08	1.57662e+08
AEA93815.1	thioredoxin-disulfide reductase [Enterococcus faecalis OG1RF]	Enterococcus faecalis OG1RF	33 kDa	3	0.98601	0.97101	8.4696	8.9568	0.9546	0.934	27.9351	27.3612	29.4297	29.3475	25.4241	26.3959	2.56635e+08	1.72399e+08	7.23147e+08	6.83097e+08	4.50216e+07	8.83012e+07
AEA93609.1	hypothetical protein OG1RF_10922 [Enterococcus faecalis OG1RF]	Enterococcus faecalis OG1RF	17 kDa	4			10.587	7.8372	0.9546	1.868	25.9845	25.7935	29.6401	29.3197	24.8393	24.734	6.63906e+07	5.81578e+07	8.36684e+08	6.70034e+08	3.00175e+07	2.79037e+07
[truncated: 613 more rows]

## Sheet: ProteinQuan_Pep#&Int%
Protein AC	Protein name	Species	Molecular Weight	Pep#_PM1	Pep#_PM2	Pep#_EF1	Pep#_EF2	Pep#_PMEF1	Pep#_PMEF2	Int%_PM1	Int%_PM2	Int%_EF1	Int%_EF2	Int%_PMEF1	Int%_PMEF2
[truncated: 2,232 more rows]

## Sheet: ProteinQuan_AfterAdj_PM
Protein AC	Protein name	Species	Molecular Weight	Pep#_PM1	Pep#_PM2	Pep#_PMEF1	Pep#_PMEF2	Int%_PM1	Int%_PM2	Int%_PMEF1	Int%_PMEF2	adjInt%_PMEF1	adjInt%_PMEF2	Ratio_PMEF/PM
[truncated: 1,323 more rows]

[truncated: 1 more sheets: ProteinQuan_AfterAdj_EF]
